# Supplementary material for: Disparities in Global Rabies Burden from GBD 2021: Children, older adults, and low-SDI countries at continued risk
Source: PLoS Negl Trop Dis. 2025 Oct 17;19(10):e0013630. doi: 10.1371/journal.pntd.0013630 (PMC12548905; doi:10.1371/journal.pntd.0013630)
Supplement: S1 Data — (XLSX) [file pntd.0013630.s001.xlsx]

## Sheet: incidence-1990+2021-number-5+21
	measure_name	age_name	location_name	cause_name	metric_name	1990-Both	2021-Both	location_id
2	Incidence	All ages	Global	Rabies	Number	22035.15(15731.80,28729.20)	10180.67(6080.47,14293.43)	1
4	Incidence	All ages	East Asia	Rabies	Number	1103.41(647.46,1526.19)	626.65(334.70,950.14)	5
6	Incidence	All ages	Southeast Asia	Rabies	Number	1469.39(1095.44,1967.70)	663.38(393.04,972.09)	9
5	Incidence	All ages	Oceania	Rabies	Number	0.69(0.20,2.24)	1.56(0.41,4.45)	21
7	Incidence	All ages	Central Asia	Rabies	Number	13.36(7.36,25.21)	9.14(5.91,13.73)	32
3	Incidence	All ages	Central Europe	Rabies	Number	4.10(3.54,4.85)	0.15(0.11,0.19)	42
1	Incidence	All ages	Eastern Europe	Rabies	Number	11.93(10.81,13.29)	5.24(4.21,6.62)	56
8	Incidence	All ages	High-income Asia Pacific	Rabies	Number	1.03(0.86,1.19)	0.38(0.28,0.46)	65
17	Incidence	All ages	Australasia	Rabies	Number	0.04(0.03,0.04)	0.08(0.06,0.11)	70
16	Incidence	All ages	Western Europe	Rabies	Number	0.54(0.46,0.60)	2.06(1.65,2.48)	73
20	Incidence	All ages	Southern Latin America	Rabies	Number	0.01(0.01,0.01)	0.02(0.02,0.02)	96
21	Incidence	All ages	High-income North America	Rabies	Number	1.64(1.54,1.75)	6.57(5.76,7.40)	100
9	Incidence	All ages	Caribbean	Rabies	Number	0.43(0.24,0.75)	0.65(0.32,1.25)	104
10	Incidence	All ages	Andean Latin America	Rabies	Number	16.80(13.02,20.41)	0.08(0.04,0.16)	120
18	Incidence	All ages	Central Latin America	Rabies	Number	65.08(59.51,70.74)	0.11(0.09,0.13)	124
25	Incidence	All ages	Tropical Latin America	Rabies	Number	77.86(55.20,104.74)	0.40(0.35,0.46)	134
19	Incidence	All ages	North Africa and Middle East	Rabies	Number	93.69(48.26,139.94)	15.25(7.28,23.42)	138
23	Incidence	All ages	South Asia	Rabies	Number	15416.62(11333.56,19204.64)	5188.67(3452.19,7083.06)	159
24	Incidence	All ages	Central Sub-Saharan Africa	Rabies	Number	16.57(3.47,50.92)	21.61(4.27,60.09)	167
26	Incidence	All ages	Eastern Sub-Saharan Africa	Rabies	Number	2478.32(1161.58,5343.51)	1915.69(739.81,4223.91)	174
27	Incidence	All ages	Southern Sub-Saharan Africa	Rabies	Number	28.92(16.10,44.39)	29.49(17.22,46.51)	192
22	Incidence	All ages	Western Sub-Saharan Africa	Rabies	Number	1234.73(567.02,2161.81)	1693.49(673.58,2704.54)	199
12	Incidence	All ages	High-middle SDI	Rabies	Number	353.77(217.69,479.06)	244.26(136.48,364.56)	44634
14	Incidence	All ages	High SDI	Rabies	Number	10.72(7.34,13.95)	17.15(12.39,22.61)	44635
13	Incidence	All ages	Low-middle SDI	Rabies	Number	11413.97(8211.19,14549.77)	3816.81(2453.04,5398.63)	44636
15	Incidence	All ages	Low SDI	Rabies	Number	6660.40(4226.91,10636.52)	4195.75(2074.40,7177.38)	44637
11	Incidence	All ages	Middle SDI	Rabies	Number	3592.18(2636.35,4417.74)	1903.98(1134.38,2794.94)	44639

## Sheet: ASIR_incidence_1990+2021_both
	measure_name	age_name	location_name	cause_name	metric_name	1990-Both	2021-Both	location_id
1	Incidence	Age-standardized	Global	Rabies	Rate	0.42(0.28,0.59)	0.13(0.07,0.20)	1
2	Incidence	Age-standardized	East Asia	Rabies	Rate	0.10(0.05,0.15)	0.04(0.02,0.06)	5
3	Incidence	Age-standardized	Southeast Asia	Rabies	Rate	0.33(0.17,0.61)	0.10(0.05,0.19)	9
4	Incidence	Age-standardized	Oceania	Rabies	Rate	0.04(0.01,0.16)	0.03(0.00,0.11)	21
5	Incidence	Age-standardized	Central Asia	Rabies	Rate	0.02(0.01,0.04)	0.01(0.01,0.02)	32
6	Incidence	Age-standardized	Central Europe	Rabies	Rate	0.00(0.00,0.01)	0.00(0.00,0.00)	42
7	Incidence	Age-standardized	Eastern Europe	Rabies	Rate	0.01(0.00,0.01)	0.00(0.00,0.00)	56
8	Incidence	Age-standardized	High-income Asia Pacific	Rabies	Rate	0.00(0.00,0.00)	0.00(0.00,0.00)	65
9	Incidence	Age-standardized	Australasia	Rabies	Rate	0.00(0.00,0.00)	0.00(0.00,0.00)	70
10	Incidence	Age-standardized	Western Europe	Rabies	Rate	0.00(0.00,0.00)	0.00(0.00,0.00)	73
11	Incidence	Age-standardized	Southern Latin America	Rabies	Rate	0.00(0.00,0.00)	0.00(0.00,0.00)	96
12	Incidence	Age-standardized	High-income North America	Rabies	Rate	0.00(0.00,0.00)	0.00(0.00,0.00)	100
13	Incidence	Age-standardized	Caribbean	Rabies	Rate	0.00(0.00,0.00)	0.00(0.00,0.00)	104
14	Incidence	Age-standardized	Andean Latin America	Rabies	Rate	0.05(0.03,0.08)	0.00(0.00,0.00)	120
15	Incidence	Age-standardized	Central Latin America	Rabies	Rate	0.04(0.03,0.05)	0.00(0.00,0.00)	124
16	Incidence	Age-standardized	Tropical Latin America	Rabies	Rate	0.05(0.03,0.08)	0.00(0.00,0.00)	134
17	Incidence	Age-standardized	North Africa and Middle East	Rabies	Rate	0.03(0.01,0.06)	0.00(0.00,0.01)	138
18	Incidence	Age-standardized	South Asia	Rabies	Rate	1.59(1.04,2.20)	0.30(0.18,0.47)	159
19	Incidence	Age-standardized	Central Sub-Saharan Africa	Rabies	Rate	0.03(0.00,0.11)	0.02(0.00,0.07)	167
20	Incidence	Age-standardized	Eastern Sub-Saharan Africa	Rabies	Rate	1.42(0.51,3.67)	0.50(0.17,1.18)	174
21	Incidence	Age-standardized	Southern Sub-Saharan Africa	Rabies	Rate	0.05(0.02,0.11)	0.04(0.02,0.08)	192
22	Incidence	Age-standardized	Western Sub-Saharan Africa	Rabies	Rate	0.60(0.23,1.22)	0.33(0.12,0.62)	199
23	Incidence	Age-standardized	High-middle SDI	Rabies	Rate	0.04(0.02,0.06)	0.02(0.01,0.03)	44634
24	Incidence	Age-standardized	High SDI	Rabies	Rate	0.00(0.00,0.00)	0.00(0.00,0.00)	44635
25	Incidence	Age-standardized	Low-middle SDI	Rabies	Rate	1.10(0.69,1.55)	0.22(0.12,0.35)	44636
26	Incidence	Age-standardized	Low SDI	Rabies	Rate	1.42(0.76,2.59)	0.41(0.19,0.77)	44637
27	Incidence	Age-standardized	Middle SDI	Rabies	Rate	0.23(0.15,0.32)	0.08(0.04,0.12)	44639

## Sheet: DALYS-1990+2021-number-5+21-All
	measure_name	age_name	location_name	cause_name	metric_name	1990-Both	2021-Both	location_id
1	DALYs (Disability-Adjusted Life Years)	All ages	Global	Rabies	Number	1368780.43(978542.27,1786736.75)	569550.28(323361.74,828522.16)	1
7	DALYs (Disability-Adjusted Life Years)	All ages	East Asia	Rabies	Number	69478.83(40696.73,98020.93)	26591.12(14377.31,39906.11)	5
13	DALYs (Disability-Adjusted Life Years)	All ages	Southeast Asia	Rabies	Number	95996.78(74308.74,130899.54)	36335.52(21329.06,54988.19)	9
9	DALYs (Disability-Adjusted Life Years)	All ages	Oceania	Rabies	Number	17.47(4.76,50.20)	48.91(11.46,138.89)	21
24	DALYs (Disability-Adjusted Life Years)	All ages	Central Asia	Rabies	Number	869.17(447.18,1745.50)	508.47(303.71,844.10)	32
18	DALYs (Disability-Adjusted Life Years)	All ages	Central Europe	Rabies	Number	150.17(130.22,178.65)	2.68(2.01,3.56)	42
16	DALYs (Disability-Adjusted Life Years)	All ages	Eastern Europe	Rabies	Number	628.26(581.78,680.94)	178.98(142.97,225.01)	56
6	DALYs (Disability-Adjusted Life Years)	All ages	High-income Asia Pacific	Rabies	Number	44.80(39.18,49.38)	5.11(4.18,5.98)	65
20	DALYs (Disability-Adjusted Life Years)	All ages	Australasia	Rabies	Number	1.94(1.58,2.39)	4.03(2.61,6.35)	70
26	DALYs (Disability-Adjusted Life Years)	All ages	Western Europe	Rabies	Number	18.20(15.35,20.38)	47.16(40.29,53.20)	73
25	DALYs (Disability-Adjusted Life Years)	All ages	Southern Latin America	Rabies	Number	0.59(0.50,0.70)	0.41(0.35,0.49)	96
8	DALYs (Disability-Adjusted Life Years)	All ages	High-income North America	Rabies	Number	106.72(100.08,113.44)	312.12(278.70,350.39)	100
15	DALYs (Disability-Adjusted Life Years)	All ages	Caribbean	Rabies	Number	14.06(8.70,20.31)	18.35(6.94,37.60)	104
22	DALYs (Disability-Adjusted Life Years)	All ages	Andean Latin America	Rabies	Number	1060.10(810.35,1315.72)	2.11(0.86,3.85)	120
4	DALYs (Disability-Adjusted Life Years)	All ages	Central Latin America	Rabies	Number	4345.02(3927.21,4781.05)	3.95(3.25,4.97)	124
3	DALYs (Disability-Adjusted Life Years)	All ages	Tropical Latin America	Rabies	Number	5295.30(3611.35,7362.39)	19.86(16.93,23.60)	134
12	DALYs (Disability-Adjusted Life Years)	All ages	North Africa and Middle East	Rabies	Number	6374.97(3138.94,9863.16)	847.39(393.30,1345.83)	138
2	DALYs (Disability-Adjusted Life Years)	All ages	South Asia	Rabies	Number	928413.08(683556.56,1177412.37)	257449.30(166294.78,365123.33)	159
17	DALYs (Disability-Adjusted Life Years)	All ages	Central Sub-Saharan Africa	Rabies	Number	1119.40(258.13,3559.08)	1353.96(272.33,4062.37)	167
11	DALYs (Disability-Adjusted Life Years)	All ages	Eastern Sub-Saharan Africa	Rabies	Number	165399.57(77795.90,348595.50)	124148.26(46424.88,272056.14)	174
14	DALYs (Disability-Adjusted Life Years)	All ages	Southern Sub-Saharan Africa	Rabies	Number	1975.24(1141.10,3024.95)	1847.47(1101.19,3052.96)	192
10	DALYs (Disability-Adjusted Life Years)	All ages	Western Sub-Saharan Africa	Rabies	Number	87470.75(42004.84,146987.01)	119825.13(47579.08,192226.93)	199
23	DALYs (Disability-Adjusted Life Years)	All ages	High-middle SDI	Rabies	Number	21212.48(13116.15,28991.81)	10360.06(5839.22,15254.71)	44634
19	DALYs (Disability-Adjusted Life Years)	All ages	High SDI	Rabies	Number	529.50(358.45,701.88)	699.56(522.71,914.26)	44635
27	DALYs (Disability-Adjusted Life Years)	All ages	Low-middle SDI	Rabies	Number	691063.95(495899.78,899196.06)	199814.84(122514.01,284866.02)	44636
21	DALYs (Disability-Adjusted Life Years)	All ages	Low SDI	Rabies	Number	436598.55(280848.47,690531.54)	269468.40(125691.24,465240.98)	44637
5	DALYs (Disability-Adjusted Life Years)	All ages	Middle SDI	Rabies	Number	219108.49(165879.07,266668.41)	89043.57(51202.69,131920.34)	44639

## Sheet: DALY_ASR_1990+2021_both
	measure_name	age_name	location_name	cause_name	metric_name	1990-Both	2021-Both	location_id
1	DALYs (Disability-Adjusted Life Years)	Age-standardized	Global	Rabies	Rate	24.48(16.30,34.02)	7.51(3.88,11.69)	1
2	DALYs (Disability-Adjusted Life Years)	Age-standardized	East Asia	Rabies	Rate	5.99(3.15,9.21)	1.81(0.87,3.03)	5
3	DALYs (Disability-Adjusted Life Years)	Age-standardized	Southeast Asia	Rabies	Rate	18.64(10.27,33.78)	5.38(2.62,10.54)	9
4	DALYs (Disability-Adjusted Life Years)	Age-standardized	Oceania	Rabies	Rate	0.65(0.10,2.54)	0.57(0.08,2.13)	21
5	DALYs (Disability-Adjusted Life Years)	Age-standardized	Central Asia	Rabies	Rate	1.16(0.51,2.61)	0.53(0.27,1.02)	32
6	DALYs (Disability-Adjusted Life Years)	Age-standardized	Central Europe	Rabies	Rate	0.12(0.08,0.20)	0.00(0.00,0.00)	42
7	DALYs (Disability-Adjusted Life Years)	Age-standardized	Eastern Europe	Rabies	Rate	0.30(0.25,0.34)	0.08(0.06,0.12)	56
8	DALYs (Disability-Adjusted Life Years)	Age-standardized	High-income Asia Pacific	Rabies	Rate	0.04(0.03,0.04)	0.00(0.00,0.00)	65
9	DALYs (Disability-Adjusted Life Years)	Age-standardized	Australasia	Rabies	Rate	0.01(0.01,0.02)	0.02(0.01,0.03)	70
10	DALYs (Disability-Adjusted Life Years)	Age-standardized	Western Europe	Rabies	Rate	0.01(0.00,0.01)	0.01(0.01,0.02)	73
11	DALYs (Disability-Adjusted Life Years)	Age-standardized	Southern Latin America	Rabies	Rate	0.00(0.00,0.00)	0.00(0.00,0.00)	96
12	DALYs (Disability-Adjusted Life Years)	Age-standardized	High-income North America	Rabies	Rate	0.05(0.04,0.05)	0.12(0.10,0.14)	100
13	DALYs (Disability-Adjusted Life Years)	Age-standardized	Caribbean	Rabies	Rate	0.04(0.02,0.09)	0.04(0.01,0.12)	104
14	DALYs (Disability-Adjusted Life Years)	Age-standardized	Andean Latin America	Rabies	Rate	2.56(1.55,3.95)	0.00(0.00,0.01)	120
15	DALYs (Disability-Adjusted Life Years)	Age-standardized	Central Latin America	Rabies	Rate	2.32(1.97,2.74)	0.00(0.00,0.00)	124
16	DALYs (Disability-Adjusted Life Years)	Age-standardized	Tropical Latin America	Rabies	Rate	3.12(1.98,4.98)	0.01(0.01,0.01)	134
17	DALYs (Disability-Adjusted Life Years)	Age-standardized	North Africa and Middle East	Rabies	Rate	1.58(0.50,3.41)	0.14(0.04,0.29)	138
18	DALYs (Disability-Adjusted Life Years)	Age-standardized	South Asia	Rabies	Rate	79.86(53.04,110.67)	14.18(8.20,22.17)	159
19	DALYs (Disability-Adjusted Life Years)	Age-standardized	Central Sub-Saharan Africa	Rabies	Rate	1.72(0.28,5.74)	0.92(0.14,3.10)	167
20	DALYs (Disability-Adjusted Life Years)	Age-standardized	Eastern Sub-Saharan Africa	Rabies	Rate	76.10(29.63,187.18)	26.65(9.16,61.42)	174
21	DALYs (Disability-Adjusted Life Years)	Age-standardized	Southern Sub-Saharan Africa	Rabies	Rate	3.23(1.45,6.28)	2.24(1.04,4.56)	192
22	DALYs (Disability-Adjusted Life Years)	Age-standardized	Western Sub-Saharan Africa	Rabies	Rate	35.31(14.46,67.70)	19.68(7.41,36.64)	199
23	DALYs (Disability-Adjusted Life Years)	Age-standardized	High-middle SDI	Rabies	Rate	2.12(1.10,3.41)	0.80(0.37,1.46)	44634
24	DALYs (Disability-Adjusted Life Years)	Age-standardized	High SDI	Rabies	Rate	0.07(0.04,0.11)	0.08(0.06,0.11)	44635
25	DALYs (Disability-Adjusted Life Years)	Age-standardized	Low-middle SDI	Rabies	Rate	55.92(35.28,78.83)	10.44(5.57,17.17)	44636
26	DALYs (Disability-Adjusted Life Years)	Age-standardized	Low SDI	Rabies	Rate	75.87(41.56,133.26)	21.88(9.71,40.55)	44637
27	DALYs (Disability-Adjusted Life Years)	Age-standardized	Middle SDI	Rabies	Rate	12.33(8.30,16.68)	3.69(1.95,5.90)	44639

## Sheet: Incidence ASR 2021-204 map
	measure_id	measure_name	location_id	location_name	sex_id	sex_name	age_id	age_name	cause_id	cause_name	metric_id	metric_name	year	val	upper	lower
76	6	Incidence	92	Kingdom of Spain	3	Both	27	Age-standardized	359	Rabies	3	Rate	2021	8.54e-06	1.14e-05	6.5e-06
56	6	Incidence	68	Republic of Korea	3	Both	27	Age-standardized	359	Rabies	3	Rate	2021	9.9e-06	1.96e-05	2.79e-06
41	6	Incidence	47	Czech Republic	3	Both	27	Age-standardized	359	Rabies	3	Rate	2021	1.02e-05	1.51e-05	7.2e-06
106	6	Incidence	131	Republic of Nicaragua	3	Both	27	Age-standardized	359	Rabies	3	Rate	2021	1.03e-05	1.92e-05	3.39e-06
99	6	Incidence	129	Republic of Honduras	3	Both	27	Age-standardized	359	Rabies	3	Rate	2021	1.06e-05	2.04e-05	3.71e-06
34	6	Incidence	46	Republic of Croatia	3	Both	27	Age-standardized	359	Rabies	3	Rate	2021	1.27e-05	1.94e-05	8.3e-06
77	6	Incidence	97	Argentine Republic	3	Both	27	Age-standardized	359	Rabies	3	Rate	2021	1.28e-05	1.71e-05	1.02e-05
36	6	Incidence	51	Republic of Poland	3	Both	27	Age-standardized	359	Rabies	3	Rate	2021	1.29e-05	1.63e-05	1.08e-05
54	6	Incidence	66	Brunei Darussalam	3	Both	27	Age-standardized	359	Rabies	3	Rate	2021	1.31e-05	2.39e-05	4.28e-06
140	6	Incidence	150	Sultanate of Oman	3	Both	27	Age-standardized	359	Rabies	3	Rate	2021	1.59e-05	3.21e-05	5.33e-06
78	6	Incidence	91	Portuguese Republic	3	Both	27	Age-standardized	359	Rabies	3	Rate	2021	1.74e-05	2.2e-05	1.36e-05
49	6	Incidence	60	Republic of Lithuania	3	Both	27	Age-standardized	359	Rabies	3	Rate	2021	1.84e-05	2.44e-05	1.37e-05
80	6	Incidence	86	Republic of Italy	3	Both	27	Age-standardized	359	Rabies	3	Rate	2021	1.85e-05	2.19e-05	1.55e-05
32	6	Incidence	44	Bosnia and Herzegovina	3	Both	27	Age-standardized	359	Rabies	3	Rate	2021	1.87e-05	6.69e-05	3.8e-06
67	6	Incidence	80	French Republic	3	Both	27	Age-standardized	359	Rabies	3	Rate	2021	2e-05	2.81e-05	1.45e-05
110	6	Incidence	133	Bolivarian Republic of Venezuela	3	Both	27	Age-standardized	359	Rabies	3	Rate	2021	2.06e-05	2.93e-05	1.38e-05
111	6	Incidence	125	Republic of Colombia	3	Both	27	Age-standardized	359	Rabies	3	Rate	2021	2.24e-05	3.03e-05	1.7e-05
96	6	Incidence	122	Republic of Ecuador	3	Both	27	Age-standardized	359	Rabies	3	Rate	2021	2.48e-05	3.75e-05	1.69e-05
69	6	Incidence	85	State of Israel	3	Both	27	Age-standardized	359	Rabies	3	Rate	2021	2.64e-05	3.74e-05	1.86e-05
44	6	Incidence	52	Romania	3	Both	27	Age-standardized	359	Rabies	3	Rate	2021	2.71e-05	3.64e-05	2.03e-05
125	6	Incidence	151	State of Qatar	3	Both	27	Age-standardized	359	Rabies	3	Rate	2021	3.2e-05	6.63e-05	8.36e-06
79	6	Incidence	99	Eastern Republic of Uruguay	3	Both	27	Age-standardized	359	Rabies	3	Rate	2021	3.25e-05	4.56e-05	2.34e-05
124	6	Incidence	144	Hashemite Kingdom of Jordan	3	Both	27	Age-standardized	359	Rabies	3	Rate	2021	3.27e-05	6.71e-05	1.12e-05
66	6	Incidence	88	Republic of Malta	3	Both	27	Age-standardized	359	Rabies	3	Rate	2021	3.62e-05	4.7e-05	2.57e-05
159	6	Incidence	183	Republic of Mauritius	3	Both	27	Age-standardized	359	Rabies	3	Rate	2021	3.64e-05	4.85e-05	2.79e-05
85	6	Incidence	98	Republic of Chile	3	Both	27	Age-standardized	359	Rabies	3	Rate	2021	4.37e-05	5.8e-05	3.35e-05
105	6	Incidence	136	Republic of Paraguay	3	Both	27	Age-standardized	359	Rabies	3	Rate	2021	4.4e-05	7.42e-05	1.3e-05
130	6	Incidence	146	Lebanese Republic	3	Both	27	Age-standardized	359	Rabies	3	Rate	2021	4.44e-05	8.95e-05	1.47e-05
109	6	Incidence	130	United Mexican States	3	Both	27	Age-standardized	359	Rabies	3	Rate	2021	4.54e-05	5.49e-05	3.77e-05
60	6	Incidence	74	Principality of Andorra	3	Both	27	Age-standardized	359	Rabies	3	Rate	2021	5.22e-05	0.000110293	1.62e-05
57	6	Incidence	69	Republic of Singapore	3	Both	27	Age-standardized	359	Rabies	3	Rate	2021	5.28e-05	7.02e-05	3.51e-05
29	6	Incidence	49	North Macedonia	3	Both	27	Age-standardized	359	Rabies	3	Rate	2021	5.49e-05	0.000128132	2.06e-05
62	6	Incidence	81	Federal Republic of Germany	3	Both	27	Age-standardized	359	Rabies	3	Rate	2021	5.94e-05	8.45e-05	4.04e-05
75	6	Incidence	84	Ireland	3	Both	27	Age-standardized	359	Rabies	3	Rate	2021	5.95e-05	7.8519e-05	4.52e-05
20	6	Incidence	33	Republic of Armenia	3	Both	27	Age-standardized	359	Rabies	3	Rate	2021	6.18e-05	9.01e-05	4.22e-05
119	6	Incidence	152	Kingdom of Saudi Arabia	3	Both	27	Age-standardized	359	Rabies	3	Rate	2021	6.23e-05	0.000138677	2.39e-05
33	6	Incidence	43	Republic of Albania	3	Both	27	Age-standardized	359	Rabies	3	Rate	2021	6.3e-05	0.000166067	1.71e-05
84	6	Incidence	94	Swiss Confederation	3	Both	27	Age-standardized	359	Rabies	3	Rate	2021	6.76e-05	9.52e-05	4.58e-05
61	6	Incidence	76	Kingdom of Belgium	3	Both	27	Age-standardized	359	Rabies	3	Rate	2021	7.07e-05	9.48e-05	5.33e-05
116	6	Incidence	127	Republic of El Salvador	3	Both	27	Age-standardized	359	Rabies	3	Rate	2021	7.26e-05	0.000129234	2.45e-05
63	6	Incidence	75	Republic of Austria	3	Both	27	Age-standardized	359	Rabies	3	Rate	2021	7.91e-05	0.000103812	6.02e-05
102	6	Incidence	126	Republic of Costa Rica	3	Both	27	Age-standardized	359	Rabies	3	Rate	2021	8.11e-05	0.000169806	3.17e-05
55	6	Incidence	67	Japan	3	Both	27	Age-standardized	359	Rabies	3	Rate	2021	8.17e-05	9.45e-05	6.87e-05
43	6	Incidence	53	Republic of Serbia	3	Both	27	Age-standardized	359	Rabies	3	Rate	2021	8.86e-05	0.000181208	3.26e-05
2	6	Incidence	8	Taiwan (Province of China)	3	Both	27	Age-standardized	359	Rabies	3	Rate	2021	8.94e-05	0.000115255	6.51e-05
52	6	Incidence	61	Republic of Moldova	3	Both	27	Age-standardized	359	Rabies	3	Rate	2021	9.6e-05	0.00015313	5.87e-05
47	6	Incidence	54	Slovak Republic	3	Both	27	Age-standardized	359	Rabies	3	Rate	2021	0.000105209	0.000225806	3.04e-05
64	6	Incidence	78	Kingdom of Denmark	3	Both	27	Age-standardized	359	Rabies	3	Rate	2021	0.000106149	0.000131209	8e-05
112	6	Incidence	123	Republic of Peru	3	Both	27	Age-standardized	359	Rabies	3	Rate	2021	0.00012075	0.000275203	4.22e-05
101	6	Incidence	109	Republic of Cuba	3	Both	27	Age-standardized	359	Rabies	3	Rate	2021	0.000127474	0.000174045	9.87e-05
199	6	Incidence	396	Republic of San Marino	3	Both	27	Age-standardized	359	Rabies	3	Rate	2021	0.000130742	0.000323183	3.44e-05
74	6	Incidence	89	Kingdom of the Netherlands	3	Both	27	Age-standardized	359	Rabies	3	Rate	2021	0.000131686	0.000174906	0.000102661
58	6	Incidence	72	New Zealand	3	Both	27	Age-standardized	359	Rabies	3	Rate	2021	0.000145035	0.00019866	0.000100911
108	6	Incidence	128	Republic of Guatemala	3	Both	27	Age-standardized	359	Rabies	3	Rate	2021	0.000147014	0.00019459	0.000110108
195	6	Incidence	385	Puerto Rico	3	Both	27	Age-standardized	359	Rabies	3	Rate	2021	0.000162859	0.000205718	0.000126367
39	6	Incidence	48	Hungary	3	Both	27	Age-standardized	359	Rabies	3	Rate	2021	0.000163654	0.000219188	0.000122562
113	6	Incidence	135	Federative Republic of Brazil	3	Both	27	Age-standardized	359	Rabies	3	Rate	2021	0.000181712	0.000210495	0.000156165
120	6	Incidence	132	Republic of Panama	3	Both	27	Age-standardized	359	Rabies	3	Rate	2021	0.000191163	0.000280142	0.000124861
42	6	Incidence	55	Republic of Slovenia	3	Both	27	Age-standardized	359	Rabies	3	Rate	2021	0.000195791	0.000248155	0.000154031
72	6	Incidence	87	Grand Duchy of Luxembourg	3	Both	27	Age-standardized	359	Rabies	3	Rate	2021	0.00027452	0.000353787	0.000208986
59	6	Incidence	71	Australia	3	Both	27	Age-standardized	359	Rabies	3	Rate	2021	0.00029823	0.000462967	0.000194817
123	6	Incidence	149	Palestine	3	Both	27	Age-standardized	359	Rabies	3	Rate	2021	0.000308176	0.000867589	6.35e-05
88	6	Incidence	108	Belize	3	Both	27	Age-standardized	359	Rabies	3	Rate	2021	0.000321014	0.00045427	0.000227487
73	6	Incidence	79	Republic of Finland	3	Both	27	Age-standardized	359	Rabies	3	Rate	2021	0.000328007	0.00054413	0.000209295
82	6	Incidence	101	Canada	3	Both	27	Age-standardized	359	Rabies	3	Rate	2021	0.000337903	0.000491561	0.000227979
35	6	Incidence	39	Republic of Tajikistan	3	Both	27	Age-standardized	359	Rabies	3	Rate	2021	0.000352411	0.00100988	9.79e-05
83	6	Incidence	93	Kingdom of Sweden	3	Both	27	Age-standardized	359	Rabies	3	Rate	2021	0.00035446	0.00043938	0.000292207
115	6	Incidence	145	State of Kuwait	3	Both	27	Age-standardized	359	Rabies	3	Rate	2021	0.000428139	0.000766096	0.00027671
104	6	Incidence	116	Saint Lucia	3	Both	27	Age-standardized	359	Rabies	3	Rate	2021	0.00043686	0.0016816	0.000240449
121	6	Incidence	154	Republic of Tunisia	3	Both	27	Age-standardized	359	Rabies	3	Rate	2021	0.000459997	0.000977327	0.000122616
103	6	Incidence	121	Plurinational State of Bolivia	3	Both	27	Age-standardized	359	Rabies	3	Rate	2021	0.00046709	0.00105487	0.000167766
45	6	Incidence	58	Republic of Estonia	3	Both	27	Age-standardized	359	Rabies	3	Rate	2021	0.00050402	0.000732388	0.000341998
46	6	Incidence	50	Montenegro	3	Both	27	Age-standardized	359	Rabies	3	Rate	2021	0.000518456	0.00115668	0.000100891
107	6	Incidence	118	Republic of Suriname	3	Both	27	Age-standardized	359	Rabies	3	Rate	2021	0.000519241	0.00120682	0.000200044
68	6	Incidence	77	Republic of Cyprus	3	Both	27	Age-standardized	359	Rabies	3	Rate	2021	0.000566603	0.00126085	0.000217657
122	6	Incidence	139	People's Democratic Republic of Algeria	3	Both	27	Age-standardized	359	Rabies	3	Rate	2021	0.000583905	0.00119262	0.000164896
147	6	Incidence	186	Republic of Seychelles	3	Both	27	Age-standardized	359	Rabies	3	Rate	2021	0.000588056	0.0011383	0.000212645
91	6	Incidence	115	Jamaica	3	Both	27	Age-standardized	359	Rabies	3	Rate	2021	0.000615086	0.000907847	0.000380102
40	6	Incidence	45	Republic of Bulgaria	3	Both	27	Age-standardized	359	Rabies	3	Rate	2021	0.000650111	0.00098796	0.000418014
86	6	Incidence	95	United Kingdom of Great Britain and Northern Ireland	3	Both	27	Age-standardized	359	Rabies	3	Rate	2021	0.000692508	0.000785433	0.000619214
136	6	Incidence	148	Kingdom of Morocco	3	Both	27	Age-standardized	359	Rabies	3	Rate	2021	0.000743897	0.0016112	0.000156603
197	6	Incidence	422	United States Virgin Islands	3	Both	27	Age-standardized	359	Rabies	3	Rate	2021	0.00076214	0.00147515	0.000234607
118	6	Incidence	147	State of Libya	3	Both	27	Age-standardized	359	Rabies	3	Rate	2021	0.000789057	0.00172163	0.000168233
27	6	Incidence	40	Turkmenistan	3	Both	27	Age-standardized	359	Rabies	3	Rate	2021	0.000808707	0.00159712	0.000382601
87	6	Incidence	113	Republic of Guyana	3	Both	27	Age-standardized	359	Rabies	3	Rate	2021	0.000853143	0.00130983	0.000545223
201	6	Incidence	522	Republic of Sudan	3	Both	27	Age-standardized	359	Rabies	3	Rate	2021	0.00106063	0.00234742	0.000303552
98	6	Incidence	119	Republic of Trinidad and Tobago	3	Both	27	Age-standardized	359	Rabies	3	Rate	2021	0.00114983	0.00184648	0.000749097
94	6	Incidence	117	Saint Vincent and the Grenadines	3	Both	27	Age-standardized	359	Rabies	3	Rate	2021	0.00118466	0.00230277	0.000797825
117	6	Incidence	142	Islamic Republic of Iran	3	Both	27	Age-standardized	359	Rabies	3	Rate	2021	0.00124009	0.00197845	0.000536053
51	6	Incidence	62	Russian Federation	3	Both	27	Age-standardized	359	Rabies	3	Rate	2021	0.00130947	0.00145797	0.00117614
12	6	Incidence	13	Malaysia	3	Both	27	Age-standardized	359	Rabies	3	Rate	2021	0.00137316	0.00239405	0.000601272
209	6	Incidence	44635	High SDI	3	Both	27	Age-standardized	359	Rabies	3	Rate	2021	0.0014027	0.00180851	0.00105601
7	6	Incidence	14	Republic of Maldives	3	Both	27	Age-standardized	359	Rabies	3	Rate	2021	0.00143328	0.00270714	0.000638897
65	6	Incidence	83	Republic of Iceland	3	Both	27	Age-standardized	359	Rabies	3	Rate	2021	0.00149559	0.00198464	0.00108639
198	6	Incidence	367	Principality of Monaco	3	Both	27	Age-standardized	359	Rabies	3	Rate	2021	0.00167483	0.00304099	0.00074036
146	6	Incidence	157	Republic of Yemen	3	Both	27	Age-standardized	359	Rabies	3	Rate	2021	0.00173559	0.00357855	0.000436417
114	6	Incidence	140	Kingdom of Bahrain	3	Both	27	Age-standardized	359	Rabies	3	Rate	2021	0.00174653	0.00316282	0.000844124
71	6	Incidence	82	Hellenic Republic	3	Both	27	Age-standardized	359	Rabies	3	Rate	2021	0.00184868	0.00276536	0.00119221
142	6	Incidence	155	Republic of Turkey	3	Both	27	Age-standardized	359	Rabies	3	Rate	2021	0.00194654	0.00489763	0.000745376
95	6	Incidence	102	United States of America	3	Both	27	Age-standardized	359	Rabies	3	Rate	2021	0.00197844	0.0022066	0.00176427
137	6	Incidence	160	Islamic Republic of Afghanistan	3	Both	27	Age-standardized	359	Rabies	3	Rate	2021	0.00220272	0.00521667	0.000363561
53	6	Incidence	63	Ukraine	3	Both	27	Age-standardized	359	Rabies	3	Rate	2021	0.00239313	0.00421842	0.00121555
50	6	Incidence	59	Republic of Latvia	3	Both	27	Age-standardized	359	Rabies	3	Rate	2021	0.00245335	0.00319565	0.00182321
81	6	Incidence	106	Commonwealth of the Bahamas	3	Both	27	Age-standardized	359	Rabies	3	Rate	2021	0.00248698	0.00353607	0.00176099
188	6	Incidence	349	Greenland	3	Both	27	Age-standardized	359	Rabies	3	Rate	2021	0.00264678	0.00538664	0.000851055
207	6	Incidence	380	Republic of Palau	3	Both	27	Age-standardized	359	Rabies	3	Rate	2021	0.0028219	0.00882267	0.000337887
100	6	Incidence	111	Dominican Republic	3	Both	27	Age-standardized	359	Rabies	3	Rate	2021	0.00326676	0.00801487	0.000844506
93	6	Incidence	114	Republic of Haiti	3	Both	27	Age-standardized	359	Rabies	3	Rate	2021	0.00347348	0.00923749	0.000958329
186	6	Incidence	305	Bermuda	3	Both	27	Age-standardized	359	Rabies	3	Rate	2021	0.00359396	0.00510859	0.00247049
132	6	Incidence	153	Syrian Arab Republic	3	Both	27	Age-standardized	359	Rabies	3	Rate	2021	0.00370062	0.00927197	0.000692137
179	6	Incidence	351	Guam	3	Both	27	Age-standardized	359	Rabies	3	Rate	2021	0.00379679	0.00654297	0.00199126
92	6	Incidence	110	Commonwealth of Dominica	3	Both	27	Age-standardized	359	Rabies	3	Rate	2021	0.00443106	0.00835646	0.00190118
37	6	Incidence	41	Republic of Uzbekistan	3	Both	27	Age-standardized	359	Rabies	3	Rate	2021	0.00503249	0.00777395	0.00331311
90	6	Incidence	105	Antigua and Barbuda	3	Both	27	Age-standardized	359	Rabies	3	Rate	2021	0.00529495	0.00720006	0.00388649
135	6	Incidence	143	Republic of Iraq	3	Both	27	Age-standardized	359	Rabies	3	Rate	2021	0.00564882	0.0107763	0.00211089
70	6	Incidence	90	Kingdom of Norway	3	Both	27	Age-standardized	359	Rabies	3	Rate	2021	0.0057981	0.0071117	0.00450843
16	6	Incidence	18	Kingdom of Thailand	3	Both	27	Age-standardized	359	Rabies	3	Rate	2021	0.0061516	0.010152	0.00284578
97	6	Incidence	112	Grenada	3	Both	27	Age-standardized	359	Rabies	3	Rate	2021	0.00774962	0.0105803	0.00547779
162	6	Incidence	173	Gabonese Republic	3	Both	27	Age-standardized	359	Rabies	3	Rate	2021	0.0078479	0.0198452	0.00138003
89	6	Incidence	107	Barbados	3	Both	27	Age-standardized	359	Rabies	3	Rate	2021	0.00809373	0.0104227	0.00598024
127	6	Incidence	141	Arab Republic of Egypt	3	Both	27	Age-standardized	359	Rabies	3	Rate	2021	0.00835233	0.0133538	0.00395471
134	6	Incidence	170	Republic of the Congo	3	Both	27	Age-standardized	359	Rabies	3	Rate	2021	0.00862418	0.0216293	0.00112475
203	6	Incidence	374	Republic of Niue	3	Both	27	Age-standardized	359	Rabies	3	Rate	2021	0.00905615	0.0277466	0.00165983
26	6	Incidence	37	Kyrgyz Republic	3	Both	27	Age-standardized	359	Rabies	3	Rate	2021	0.00941612	0.0164647	0.00487989
138	6	Incidence	172	Republic of Equatorial Guinea	3	Both	27	Age-standardized	359	Rabies	3	Rate	2021	0.00989685	0.0235944	0.00245795
48	6	Incidence	57	Republic of Belarus	3	Both	27	Age-standardized	359	Rabies	3	Rate	2021	0.0104947	0.0143007	0.00774819
191	6	Incidence	413	Tokelau	3	Both	27	Age-standardized	359	Rabies	3	Rate	2021	0.0104993	0.0328535	0.00155074
24	6	Incidence	22	Republic of Fiji	3	Both	27	Age-standardized	359	Rabies	3	Rate	2021	0.0116272	0.0248541	0.00495774
28	6	Incidence	34	Republic of Azerbaijan	3	Both	27	Age-standardized	359	Rabies	3	Rate	2021	0.0140783	0.0339286	0.00377917
183	6	Incidence	393	Saint Kitts and Nevis	3	Both	27	Age-standardized	359	Rabies	3	Rate	2021	0.0152419	0.0192794	0.0113501
196	6	Incidence	298	American Samoa	3	Both	27	Age-standardized	359	Rabies	3	Rate	2021	0.0157227	0.0286646	0.0064829
202	6	Incidence	44634	High-middle SDI	3	Both	27	Age-standardized	359	Rabies	3	Rate	2021	0.0161075	0.0238671	0.00915846
128	6	Incidence	168	Republic of Angola	3	Both	27	Age-standardized	359	Rabies	3	Rate	2021	0.0164677	0.0398249	0.003345
25	6	Incidence	35	Georgia	3	Both	27	Age-standardized	359	Rabies	3	Rate	2021	0.0165541	0.0264983	0.00933909
31	6	Incidence	36	Republic of Kazakhstan	3	Both	27	Age-standardized	359	Rabies	3	Rate	2021	0.0170824	0.030566	0.00915076
129	6	Incidence	156	United Arab Emirates	3	Both	27	Age-standardized	359	Rabies	3	Rate	2021	0.0174807	0.0425523	0.00726571
30	6	Incidence	29	Kingdom of Tonga	3	Both	27	Age-standardized	359	Rabies	3	Rate	2021	0.0194055	0.0473999	0.00707878
158	6	Incidence	196	Republic of South Africa	3	Both	27	Age-standardized	359	Rabies	3	Rate	2021	0.0199216	0.0308157	0.0111015
204	6	Incidence	320	Cook Islands	3	Both	27	Age-standardized	359	Rabies	3	Rate	2021	0.0206177	0.0378122	0.00443263
13	6	Incidence	24	Republic of the Marshall Islands	3	Both	27	Age-standardized	359	Rabies	3	Rate	2021	0.0207895	0.0515928	0.00606634
156	6	Incidence	171	Democratic Republic of the Congo	3	Both	27	Age-standardized	359	Rabies	3	Rate	2021	0.0210228	0.0502744	0.00416796
9	6	Incidence	11	Republic of Indonesia	3	Both	27	Age-standardized	359	Rabies	3	Rate	2021	0.0213208	0.0363629	0.011713
126	6	Incidence	161	People's Republic of Bangladesh	3	Both	27	Age-standardized	359	Rabies	3	Rate	2021	0.0238165	0.0419211	0.00995387
205	6	Incidence	416	Tuvalu	3	Both	27	Age-standardized	359	Rabies	3	Rate	2021	0.0265403	0.0582456	0.0108967
21	6	Incidence	25	Federated States of Micronesia	3	Both	27	Age-standardized	359	Rabies	3	Rate	2021	0.0270534	0.0628805	0.0110056
22	6	Incidence	30	Republic of Vanuatu	3	Both	27	Age-standardized	359	Rabies	3	Rate	2021	0.0272191	0.0832562	0.00590773
185	6	Incidence	369	Republic of Nauru	3	Both	27	Age-standardized	359	Rabies	3	Rate	2021	0.0273546	0.0554664	0.00903254
23	6	Incidence	27	Independent State of Samoa	3	Both	27	Age-standardized	359	Rabies	3	Rate	2021	0.028306	0.0644615	0.00985696
193	6	Incidence	376	Northern Mariana Islands	3	Both	27	Age-standardized	359	Rabies	3	Rate	2021	0.0289002	0.0553592	0.0135629
167	6	Incidence	193	Republic of Botswana	3	Both	27	Age-standardized	359	Rabies	3	Rate	2021	0.0318338	0.0602403	0.0148251
148	6	Incidence	169	Central African Republic	3	Both	27	Age-standardized	359	Rabies	3	Rate	2021	0.0325533	0.0832728	0.005614
17	6	Incidence	28	Solomon Islands	3	Both	27	Age-standardized	359	Rabies	3	Rate	2021	0.0332214	0.105436	0.00765163
15	6	Incidence	26	Independent State of Papua New Guinea	3	Both	27	Age-standardized	359	Rabies	3	Rate	2021	0.0334271	0.108895	0.00603514
172	6	Incidence	195	Republic of Namibia	3	Both	27	Age-standardized	359	Rabies	3	Rate	2021	0.0349524	0.0700002	0.0142792
5	6	Incidence	6	People's Republic of China	3	Both	27	Age-standardized	359	Rabies	3	Rate	2021	0.0365873	0.0552658	0.0198633
38	6	Incidence	38	Mongolia	3	Both	27	Age-standardized	359	Rabies	3	Rate	2021	0.0466032	0.153055	0.00431809
176	6	Incidence	197	Kingdom of Eswatini	3	Both	27	Age-standardized	359	Rabies	3	Rate	2021	0.0474461	0.0848835	0.0237499
3	6	Incidence	7	Democratic People's Republic of Korea	3	Both	27	Age-standardized	359	Rabies	3	Rate	2021	0.0567606	0.0986334	0.0220086
19	6	Incidence	20	Socialist Republic of Viet Nam	3	Both	27	Age-standardized	359	Rabies	3	Rate	2021	0.0576207	0.0950272	0.0292798
150	6	Incidence	194	Kingdom of Lesotho	3	Both	27	Age-standardized	359	Rabies	3	Rate	2021	0.0610161	0.111156	0.028992
18	6	Incidence	23	Republic of Kiribati	3	Both	27	Age-standardized	359	Rabies	3	Rate	2021	0.0675295	0.134863	0.0303338
206	6	Incidence	44639	Middle SDI	3	Both	27	Age-standardized	359	Rabies	3	Rate	2021	0.0750965	0.110713	0.0441821
8	6	Incidence	17	Democratic Socialist Republic of Sri Lanka	3	Both	27	Age-standardized	359	Rabies	3	Rate	2021	0.0888305	0.16112	0.035164
164	6	Incidence	203	Republic of Cabo Verde	3	Both	27	Age-standardized	359	Rabies	3	Rate	2021	0.0938363	0.18621	0.0343322
161	6	Incidence	198	Republic of Zimbabwe	3	Both	27	Age-standardized	359	Rabies	3	Rate	2021	0.118466	0.214825	0.0622447
200	6	Incidence	215	Democratic Republic of Sao Tome and Principe	3	Both	27	Age-standardized	359	Rabies	3	Rate	2021	0.119934	0.231505	0.0399925
1	6	Incidence	1	Global	3	Both	27	Age-standardized	359	Rabies	3	Rate	2021	0.129136	0.182118	0.0760494
171	6	Incidence	212	Islamic Republic of Mauritania	3	Both	27	Age-standardized	359	Rabies	3	Rate	2021	0.13087	0.25905	0.0400613
139	6	Incidence	177	Republic of Djibouti	3	Both	27	Age-standardized	359	Rabies	3	Rate	2021	0.15827	0.385965	0.047862
4	6	Incidence	10	Kingdom of Cambodia	3	Both	27	Age-standardized	359	Rabies	3	Rate	2021	0.174072	0.335622	0.0576142
11	6	Incidence	19	Democratic Republic of Timor-Leste	3	Both	27	Age-standardized	359	Rabies	3	Rate	2021	0.183608	0.342053	0.0604545
6	6	Incidence	12	Lao People's Democratic Republic	3	Both	27	Age-standardized	359	Rabies	3	Rate	2021	0.186382	0.317526	0.0737895
178	6	Incidence	190	Republic of Uganda	3	Both	27	Age-standardized	359	Rabies	3	Rate	2021	0.193888	0.392842	0.0663931
141	6	Incidence	162	Kingdom of Bhutan	3	Both	27	Age-standardized	359	Rabies	3	Rate	2021	0.198471	0.376657	0.0736336
154	6	Incidence	180	Republic of Kenya	3	Both	27	Age-standardized	359	Rabies	3	Rate	2021	0.200235	0.359162	0.0894764
149	6	Incidence	181	Republic of Madagascar	3	Both	27	Age-standardized	359	Rabies	3	Rate	2021	0.200961	0.361275	0.0878084
166	6	Incidence	210	Republic of Liberia	3	Both	27	Age-standardized	359	Rabies	3	Rate	2021	0.20124	0.476313	0.0384809
151	6	Incidence	176	Union of the Comoros	3	Both	27	Age-standardized	359	Rabies	3	Rate	2021	0.201857	0.497403	0.0618799
180	6	Incidence	202	Republic of Cameroon	3	Both	27	Age-standardized	359	Rabies	3	Rate	2021	0.205967	0.374741	0.0808282
208	6	Incidence	44636	Low-middle SDI	3	Both	27	Age-standardized	359	Rabies	3	Rate	2021	0.216507	0.304867	0.138947
170	6	Incidence	205	Republic of C么te d'Ivoire	3	Both	27	Age-standardized	359	Rabies	3	Rate	2021	0.222507	0.430898	0.0686401
165	6	Incidence	185	Republic of Rwanda	3	Both	27	Age-standardized	359	Rabies	3	Rate	2021	0.226979	0.774901	0.0388564
182	6	Incidence	216	Republic of Senegal	3	Both	27	Age-standardized	359	Rabies	3	Rate	2021	0.230266	0.480358	0.0780803
174	6	Incidence	217	Republic of Sierra Leone	3	Both	27	Age-standardized	359	Rabies	3	Rate	2021	0.231901	0.552112	0.0573927
187	6	Incidence	206	Republic of the Gambia	3	Both	27	Age-standardized	359	Rabies	3	Rate	2021	0.238216	0.512518	0.0907879
10	6	Incidence	16	Republic of the Philippines	3	Both	27	Age-standardized	359	Rabies	3	Rate	2021	0.239763	0.337774	0.144499
190	6	Incidence	218	Togolese Republic	3	Both	27	Age-standardized	359	Rabies	3	Rate	2021	0.240169	0.492662	0.0909961
160	6	Incidence	189	United Republic of Tanzania	3	Both	27	Age-standardized	359	Rabies	3	Rate	2021	0.264305	0.55923	0.0964211
173	6	Incidence	200	Republic of Benin	3	Both	27	Age-standardized	359	Rabies	3	Rate	2021	0.26504	0.563357	0.0869311
155	6	Incidence	191	Republic of Zambia	3	Both	27	Age-standardized	359	Rabies	3	Rate	2021	0.290066	0.524509	0.130922
131	6	Incidence	163	Republic of India	3	Both	27	Age-standardized	359	Rabies	3	Rate	2021	0.305474	0.431466	0.191452
152	6	Incidence	178	State of Eritrea	3	Both	27	Age-standardized	359	Rabies	3	Rate	2021	0.309056	0.57658	0.134412
153	6	Incidence	201	Burkina Faso	3	Both	27	Age-standardized	359	Rabies	3	Rate	2021	0.310325	0.679969	0.102895
133	6	Incidence	165	Islamic Republic of Pakistan	3	Both	27	Age-standardized	359	Rabies	3	Rate	2021	0.312509	0.469941	0.188606
175	6	Incidence	209	Republic of Guinea-Bissau	3	Both	27	Age-standardized	359	Rabies	3	Rate	2021	0.312952	0.67217	0.086789
194	6	Incidence	208	Republic of Guinea	3	Both	27	Age-standardized	359	Rabies	3	Rate	2021	0.316608	0.651801	0.0816031
192	6	Incidence	435	Republic of South Sudan	3	Both	27	Age-standardized	359	Rabies	3	Rate	2021	0.319572	0.757558	0.0649923
184	6	Incidence	211	Republic of Mali	3	Both	27	Age-standardized	359	Rabies	3	Rate	2021	0.328885	0.802966	0.0642367
157	6	Incidence	175	Republic of Burundi	3	Both	27	Age-standardized	359	Rabies	3	Rate	2021	0.332334	1.00462	0.0739938
177	6	Incidence	214	Federal Republic of Nigeria	3	Both	27	Age-standardized	359	Rabies	3	Rate	2021	0.361419	0.659153	0.148953
181	6	Incidence	204	Republic of Chad	3	Both	27	Age-standardized	359	Rabies	3	Rate	2021	0.387984	0.978226	0.0536202
210	6	Incidence	44637	Low SDI	3	Both	27	Age-standardized	359	Rabies	3	Rate	2021	0.41508	0.711263	0.219908
169	6	Incidence	207	Republic of Ghana	3	Both	27	Age-standardized	359	Rabies	3	Rate	2021	0.41529	0.711079	0.189592
14	6	Incidence	15	Republic of the Union of Myanmar	3	Both	27	Age-standardized	359	Rabies	3	Rate	2021	0.430204	0.772835	0.196189
145	6	Incidence	184	Republic of Mozambique	3	Both	27	Age-standardized	359	Rabies	3	Rate	2021	0.44128	0.806796	0.194867
189	6	Incidence	213	Republic of the Niger	3	Both	27	Age-standardized	359	Rabies	3	Rate	2021	0.47301	1.28721	0.0784931
163	6	Incidence	187	Federal Republic of Somalia	3	Both	27	Age-standardized	359	Rabies	3	Rate	2021	0.631394	1.87007	0.117644
168	6	Incidence	182	Republic of Malawi	3	Both	27	Age-standardized	359	Rabies	3	Rate	2021	0.76932	1.38397	0.373987
144	6	Incidence	179	Federal Democratic Republic of Ethiopia	3	Both	27	Age-standardized	359	Rabies	3	Rate	2021	1.05106	3.02233	0.31125
143	6	Incidence	164	Federal Democratic Republic of Nepal	3	Both	27	Age-standardized	359	Rabies	3	Rate	2021	1.71149	2.64727	0.921592

## Sheet: DALYs ASR 2021-204
	measure_id	measure_name	location_id	location_name	sex_id	sex_name	age_id	age_name	cause_id	cause_name	metric_id	metric_name	year	val	upper	lower
126	2	DALYs (Disability-Adjusted Life Years)	47	Czech Republic	3	Both	27	Age-standardized	359	Rabies	3	Rate	2021	0.000230299	0.00034298	0.000161291
45	2	DALYs (Disability-Adjusted Life Years)	46	Republic of Croatia	3	Both	27	Age-standardized	359	Rabies	3	Rate	2021	0.000260123	0.000374085	0.000189531
19	2	DALYs (Disability-Adjusted Life Years)	92	Kingdom of Spain	3	Both	27	Age-standardized	359	Rabies	3	Rate	2021	0.000268482	0.000347381	0.000203852
186	2	DALYs (Disability-Adjusted Life Years)	91	Portuguese Republic	3	Both	27	Age-standardized	359	Rabies	3	Rate	2021	0.000302036	0.000369325	0.000248504
9	2	DALYs (Disability-Adjusted Life Years)	68	Republic of Korea	3	Both	27	Age-standardized	359	Rabies	3	Rate	2021	0.000305366	0.000573745	8.72994e-05
91	2	DALYs (Disability-Adjusted Life Years)	51	Republic of Poland	3	Both	27	Age-standardized	359	Rabies	3	Rate	2021	0.000312993	0.000379648	0.000265667
15	2	DALYs (Disability-Adjusted Life Years)	80	French Republic	3	Both	27	Age-standardized	359	Rabies	3	Rate	2021	0.000348269	0.000474949	0.000269385
115	2	DALYs (Disability-Adjusted Life Years)	150	Sultanate of Oman	3	Both	27	Age-standardized	359	Rabies	3	Rate	2021	0.000368352	0.000687684	0.000120103
11	2	DALYs (Disability-Adjusted Life Years)	44	Bosnia and Herzegovina	3	Both	27	Age-standardized	359	Rabies	3	Rate	2021	0.000377529	0.001245	8.66577e-05
1	2	DALYs (Disability-Adjusted Life Years)	66	Brunei Darussalam	3	Both	27	Age-standardized	359	Rabies	3	Rate	2021	0.000378426	0.000655458	0.00014208
55	2	DALYs (Disability-Adjusted Life Years)	97	Argentine Republic	3	Both	27	Age-standardized	359	Rabies	3	Rate	2021	0.000383846	0.00048687	0.000311034
198	2	DALYs (Disability-Adjusted Life Years)	129	Republic of Honduras	3	Both	27	Age-standardized	359	Rabies	3	Rate	2021	0.000431099	0.000881408	0.000123004
165	2	DALYs (Disability-Adjusted Life Years)	86	Republic of Italy	3	Both	27	Age-standardized	359	Rabies	3	Rate	2021	0.000455099	0.000558418	0.000388865
196	2	DALYs (Disability-Adjusted Life Years)	60	Republic of Lithuania	3	Both	27	Age-standardized	359	Rabies	3	Rate	2021	0.000528239	0.000712209	0.000392504
139	2	DALYs (Disability-Adjusted Life Years)	131	Republic of Nicaragua	3	Both	27	Age-standardized	359	Rabies	3	Rate	2021	0.000532583	0.00103059	0.000162493
163	2	DALYs (Disability-Adjusted Life Years)	122	Republic of Ecuador	3	Both	27	Age-standardized	359	Rabies	3	Rate	2021	0.000536421	0.00073149	0.000410194
119	2	DALYs (Disability-Adjusted Life Years)	69	Republic of Singapore	3	Both	27	Age-standardized	359	Rabies	3	Rate	2021	0.000584959	0.000739987	0.000424707
65	2	DALYs (Disability-Adjusted Life Years)	85	State of Israel	3	Both	27	Age-standardized	359	Rabies	3	Rate	2021	0.000588439	0.000775976	0.000428627
99	2	DALYs (Disability-Adjusted Life Years)	125	Republic of Colombia	3	Both	27	Age-standardized	359	Rabies	3	Rate	2021	0.000678685	0.000896825	0.0005417
102	2	DALYs (Disability-Adjusted Life Years)	183	Republic of Mauritius	3	Both	27	Age-standardized	359	Rabies	3	Rate	2021	0.000745874	0.000930767	0.000611336
85	2	DALYs (Disability-Adjusted Life Years)	49	North Macedonia	3	Both	27	Age-standardized	359	Rabies	3	Rate	2021	0.00078858	0.00172038	0.000288058
167	2	DALYs (Disability-Adjusted Life Years)	98	Republic of Chile	3	Both	27	Age-standardized	359	Rabies	3	Rate	2021	0.000904969	0.00113568	0.000706912
48	2	DALYs (Disability-Adjusted Life Years)	94	Swiss Confederation	3	Both	27	Age-standardized	359	Rabies	3	Rate	2021	0.000960481	0.00127727	0.000723847
183	2	DALYs (Disability-Adjusted Life Years)	43	Republic of Albania	3	Both	27	Age-standardized	359	Rabies	3	Rate	2021	0.000963641	0.00273113	0.000251748
66	2	DALYs (Disability-Adjusted Life Years)	133	Bolivarian Republic of Venezuela	3	Both	27	Age-standardized	359	Rabies	3	Rate	2021	0.00107909	0.00156342	0.000711591
146	2	DALYs (Disability-Adjusted Life Years)	52	Romania	3	Both	27	Age-standardized	359	Rabies	3	Rate	2021	0.00108138	0.00142862	0.00079627
82	2	DALYs (Disability-Adjusted Life Years)	144	Hashemite Kingdom of Jordan	3	Both	27	Age-standardized	359	Rabies	3	Rate	2021	0.00113806	0.00251929	0.000344508
106	2	DALYs (Disability-Adjusted Life Years)	53	Republic of Serbia	3	Both	27	Age-standardized	359	Rabies	3	Rate	2021	0.00116223	0.00236203	0.000430087
46	2	DALYs (Disability-Adjusted Life Years)	130	United Mexican States	3	Both	27	Age-standardized	359	Rabies	3	Rate	2021	0.0012641	0.00153353	0.00106362
24	2	DALYs (Disability-Adjusted Life Years)	151	State of Qatar	3	Both	27	Age-standardized	359	Rabies	3	Rate	2021	0.00129294	0.00279308	0.000292148
160	2	DALYs (Disability-Adjusted Life Years)	74	Principality of Andorra	3	Both	27	Age-standardized	359	Rabies	3	Rate	2021	0.00138541	0.00320282	0.000402442
168	2	DALYs (Disability-Adjusted Life Years)	146	Lebanese Republic	3	Both	27	Age-standardized	359	Rabies	3	Rate	2021	0.0014075	0.00300709	0.00043285
155	2	DALYs (Disability-Adjusted Life Years)	136	Republic of Paraguay	3	Both	27	Age-standardized	359	Rabies	3	Rate	2021	0.00147861	0.00221638	0.000362054
107	2	DALYs (Disability-Adjusted Life Years)	396	Republic of San Marino	3	Both	27	Age-standardized	359	Rabies	3	Rate	2021	0.00158511	0.00394198	0.000445235
153	2	DALYs (Disability-Adjusted Life Years)	88	Republic of Malta	3	Both	27	Age-standardized	359	Rabies	3	Rate	2021	0.00158962	0.00221682	0.00101467
121	2	DALYs (Disability-Adjusted Life Years)	33	Republic of Armenia	3	Both	27	Age-standardized	359	Rabies	3	Rate	2021	0.00173315	0.00249213	0.00118605
20	2	DALYs (Disability-Adjusted Life Years)	152	Kingdom of Saudi Arabia	3	Both	27	Age-standardized	359	Rabies	3	Rate	2021	0.00182481	0.00375763	0.000687624
69	2	DALYs (Disability-Adjusted Life Years)	99	Eastern Republic of Uruguay	3	Both	27	Age-standardized	359	Rabies	3	Rate	2021	0.00215106	0.00296944	0.00148628
72	2	DALYs (Disability-Adjusted Life Years)	123	Republic of Peru	3	Both	27	Age-standardized	359	Rabies	3	Rate	2021	0.00253855	0.00536978	0.000891058
6	2	DALYs (Disability-Adjusted Life Years)	8	Taiwan (Province of China)	3	Both	27	Age-standardized	359	Rabies	3	Rate	2021	0.00283404	0.00360368	0.00212666
47	2	DALYs (Disability-Adjusted Life Years)	84	Ireland	3	Both	27	Age-standardized	359	Rabies	3	Rate	2021	0.00284677	0.00374322	0.00218461
191	2	DALYs (Disability-Adjusted Life Years)	127	Republic of El Salvador	3	Both	27	Age-standardized	359	Rabies	3	Rate	2021	0.00292464	0.00532227	0.000871946
74	2	DALYs (Disability-Adjusted Life Years)	87	Grand Duchy of Luxembourg	3	Both	27	Age-standardized	359	Rabies	3	Rate	2021	0.00348182	0.00444585	0.00266731
2	2	DALYs (Disability-Adjusted Life Years)	78	Kingdom of Denmark	3	Both	27	Age-standardized	359	Rabies	3	Rate	2021	0.00352791	0.0045592	0.00245246
188	2	DALYs (Disability-Adjusted Life Years)	67	Japan	3	Both	27	Age-standardized	359	Rabies	3	Rate	2021	0.00374998	0.00431316	0.00317799
151	2	DALYs (Disability-Adjusted Life Years)	76	Kingdom of Belgium	3	Both	27	Age-standardized	359	Rabies	3	Rate	2021	0.00382599	0.00535743	0.00271957
114	2	DALYs (Disability-Adjusted Life Years)	126	Republic of Costa Rica	3	Both	27	Age-standardized	359	Rabies	3	Rate	2021	0.00383837	0.00813036	0.00148062
180	2	DALYs (Disability-Adjusted Life Years)	55	Republic of Slovenia	3	Both	27	Age-standardized	359	Rabies	3	Rate	2021	0.00387998	0.00516	0.00294812
70	2	DALYs (Disability-Adjusted Life Years)	132	Republic of Panama	3	Both	27	Age-standardized	359	Rabies	3	Rate	2021	0.00453408	0.00779804	0.00270425
209	2	DALYs (Disability-Adjusted Life Years)	72	New Zealand	3	Both	27	Age-standardized	359	Rabies	3	Rate	2021	0.00454106	0.00599748	0.00317661
96	2	DALYs (Disability-Adjusted Life Years)	385	Puerto Rico	3	Both	27	Age-standardized	359	Rabies	3	Rate	2021	0.00458286	0.00591416	0.0035992
201	2	DALYs (Disability-Adjusted Life Years)	81	Federal Republic of Germany	3	Both	27	Age-standardized	359	Rabies	3	Rate	2021	0.00460734	0.00668856	0.0029795
79	2	DALYs (Disability-Adjusted Life Years)	75	Republic of Austria	3	Both	27	Age-standardized	359	Rabies	3	Rate	2021	0.004708	0.00633352	0.00346501
41	2	DALYs (Disability-Adjusted Life Years)	58	Republic of Estonia	3	Both	27	Age-standardized	359	Rabies	3	Rate	2021	0.00537293	0.00777198	0.00366031
202	2	DALYs (Disability-Adjusted Life Years)	48	Hungary	3	Both	27	Age-standardized	359	Rabies	3	Rate	2021	0.00598335	0.00842552	0.00431902
63	2	DALYs (Disability-Adjusted Life Years)	109	Republic of Cuba	3	Both	27	Age-standardized	359	Rabies	3	Rate	2021	0.00603938	0.00824483	0.00460012
93	2	DALYs (Disability-Adjusted Life Years)	77	Republic of Cyprus	3	Both	27	Age-standardized	359	Rabies	3	Rate	2021	0.00618115	0.0130162	0.00245433
110	2	DALYs (Disability-Adjusted Life Years)	54	Slovak Republic	3	Both	27	Age-standardized	359	Rabies	3	Rate	2021	0.0066806	0.0157946	0.001699
189	2	DALYs (Disability-Adjusted Life Years)	115	Jamaica	3	Both	27	Age-standardized	359	Rabies	3	Rate	2021	0.00682765	0.00986362	0.00429367
13	2	DALYs (Disability-Adjusted Life Years)	128	Republic of Guatemala	3	Both	27	Age-standardized	359	Rabies	3	Rate	2021	0.0069366	0.00933257	0.0051837
94	2	DALYs (Disability-Adjusted Life Years)	89	Kingdom of the Netherlands	3	Both	27	Age-standardized	359	Rabies	3	Rate	2021	0.00710529	0.0095958	0.00537995
58	2	DALYs (Disability-Adjusted Life Years)	61	Republic of Moldova	3	Both	27	Age-standardized	359	Rabies	3	Rate	2021	0.00746758	0.0118576	0.00447964
97	2	DALYs (Disability-Adjusted Life Years)	113	Republic of Guyana	3	Both	27	Age-standardized	359	Rabies	3	Rate	2021	0.00887387	0.0133689	0.00589605
18	2	DALYs (Disability-Adjusted Life Years)	116	Saint Lucia	3	Both	27	Age-standardized	359	Rabies	3	Rate	2021	0.0094795	0.0283264	0.005949
76	2	DALYs (Disability-Adjusted Life Years)	135	Federative Republic of Brazil	3	Both	27	Age-standardized	359	Rabies	3	Rate	2021	0.00960177	0.0114056	0.00803304
31	2	DALYs (Disability-Adjusted Life Years)	118	Republic of Suriname	3	Both	27	Age-standardized	359	Rabies	3	Rate	2021	0.0101642	0.0211002	0.00371325
64	2	DALYs (Disability-Adjusted Life Years)	121	Plurinational State of Bolivia	3	Both	27	Age-standardized	359	Rabies	3	Rate	2021	0.0114672	0.0247337	0.00428575
4	2	DALYs (Disability-Adjusted Life Years)	149	Palestine	3	Both	27	Age-standardized	359	Rabies	3	Rate	2021	0.0119624	0.0384471	0.00178479
138	2	DALYs (Disability-Adjusted Life Years)	119	Republic of Trinidad and Tobago	3	Both	27	Age-standardized	359	Rabies	3	Rate	2021	0.0123458	0.0188006	0.00824116
52	2	DALYs (Disability-Adjusted Life Years)	108	Belize	3	Both	27	Age-standardized	359	Rabies	3	Rate	2021	0.0123956	0.0170538	0.00902551
118	2	DALYs (Disability-Adjusted Life Years)	45	Republic of Bulgaria	3	Both	27	Age-standardized	359	Rabies	3	Rate	2021	0.0137789	0.0213976	0.00882638
57	2	DALYs (Disability-Adjusted Life Years)	39	Republic of Tajikistan	3	Both	27	Age-standardized	359	Rabies	3	Rate	2021	0.0139807	0.0425547	0.00341923
158	2	DALYs (Disability-Adjusted Life Years)	50	Montenegro	3	Both	27	Age-standardized	359	Rabies	3	Rate	2021	0.0140397	0.0297897	0.00488306
192	2	DALYs (Disability-Adjusted Life Years)	117	Saint Vincent and the Grenadines	3	Both	27	Age-standardized	359	Rabies	3	Rate	2021	0.0142184	0.0269147	0.00978348
193	2	DALYs (Disability-Adjusted Life Years)	93	Kingdom of Sweden	3	Both	27	Age-standardized	359	Rabies	3	Rate	2021	0.0170618	0.0218822	0.0133575
42	2	DALYs (Disability-Adjusted Life Years)	154	Republic of Tunisia	3	Both	27	Age-standardized	359	Rabies	3	Rate	2021	0.0171772	0.0358393	0.00458383
130	2	DALYs (Disability-Adjusted Life Years)	83	Republic of Iceland	3	Both	27	Age-standardized	359	Rabies	3	Rate	2021	0.0180259	0.0234572	0.013521
187	2	DALYs (Disability-Adjusted Life Years)	139	People's Democratic Republic of Algeria	3	Both	27	Age-standardized	359	Rabies	3	Rate	2021	0.0207827	0.0414029	0.00541407
30	2	DALYs (Disability-Adjusted Life Years)	82	Hellenic Republic	3	Both	27	Age-standardized	359	Rabies	3	Rate	2021	0.0210758	0.0297061	0.0138684
184	2	DALYs (Disability-Adjusted Life Years)	79	Republic of Finland	3	Both	27	Age-standardized	359	Rabies	3	Rate	2021	0.0218834	0.0389246	0.0122454
125	2	DALYs (Disability-Adjusted Life Years)	71	Australia	3	Both	27	Age-standardized	359	Rabies	3	Rate	2021	0.0220622	0.0353612	0.0138579
54	2	DALYs (Disability-Adjusted Life Years)	145	State of Kuwait	3	Both	27	Age-standardized	359	Rabies	3	Rate	2021	0.0228611	0.042183	0.0144857
176	2	DALYs (Disability-Adjusted Life Years)	148	Kingdom of Morocco	3	Both	27	Age-standardized	359	Rabies	3	Rate	2021	0.026873	0.0573285	0.00505562
108	2	DALYs (Disability-Adjusted Life Years)	101	Canada	3	Both	27	Age-standardized	359	Rabies	3	Rate	2021	0.0286789	0.0411435	0.0193331
75	2	DALYs (Disability-Adjusted Life Years)	147	State of Libya	3	Both	27	Age-standardized	359	Rabies	3	Rate	2021	0.0293118	0.0618153	0.00671737
16	2	DALYs (Disability-Adjusted Life Years)	422	United States Virgin Islands	3	Both	27	Age-standardized	359	Rabies	3	Rate	2021	0.0299779	0.0656682	0.00659706
117	2	DALYs (Disability-Adjusted Life Years)	186	Republic of Seychelles	3	Both	27	Age-standardized	359	Rabies	3	Rate	2021	0.0335238	0.0715615	0.0107373
145	2	DALYs (Disability-Adjusted Life Years)	40	Turkmenistan	3	Both	27	Age-standardized	359	Rabies	3	Rate	2021	0.0417628	0.0816521	0.0191342
154	2	DALYs (Disability-Adjusted Life Years)	522	Republic of Sudan	3	Both	27	Age-standardized	359	Rabies	3	Rate	2021	0.0423078	0.0892784	0.0103087
132	2	DALYs (Disability-Adjusted Life Years)	95	United Kingdom of Great Britain and Northern Ireland	3	Both	27	Age-standardized	359	Rabies	3	Rate	2021	0.0460319	0.0533002	0.0406386
157	2	DALYs (Disability-Adjusted Life Years)	14	Republic of Maldives	3	Both	27	Age-standardized	359	Rabies	3	Rate	2021	0.0472324	0.0868393	0.0166303
161	2	DALYs (Disability-Adjusted Life Years)	380	Republic of Palau	3	Both	27	Age-standardized	359	Rabies	3	Rate	2021	0.0473321	0.129258	0.00580783
147	2	DALYs (Disability-Adjusted Life Years)	305	Bermuda	3	Both	27	Age-standardized	359	Rabies	3	Rate	2021	0.0506196	0.0714076	0.0364057
113	2	DALYs (Disability-Adjusted Life Years)	114	Republic of Haiti	3	Both	27	Age-standardized	359	Rabies	3	Rate	2021	0.0544998	0.127154	0.017773
36	2	DALYs (Disability-Adjusted Life Years)	106	Commonwealth of the Bahamas	3	Both	27	Age-standardized	359	Rabies	3	Rate	2021	0.0545138	0.083112	0.035858
60	2	DALYs (Disability-Adjusted Life Years)	142	Islamic Republic of Iran	3	Both	27	Age-standardized	359	Rabies	3	Rate	2021	0.0560675	0.0911135	0.0234516
203	2	DALYs (Disability-Adjusted Life Years)	153	Syrian Arab Republic	3	Both	27	Age-standardized	359	Rabies	3	Rate	2021	0.0594521	0.142722	0.0168634
136	2	DALYs (Disability-Adjusted Life Years)	157	Republic of Yemen	3	Both	27	Age-standardized	359	Rabies	3	Rate	2021	0.0629684	0.131487	0.0154137
32	2	DALYs (Disability-Adjusted Life Years)	367	Principality of Monaco	3	Both	27	Age-standardized	359	Rabies	3	Rate	2021	0.0641957	0.123474	0.0284165
164	2	DALYs (Disability-Adjusted Life Years)	62	Russian Federation	3	Both	27	Age-standardized	359	Rabies	3	Rate	2021	0.0655333	0.0735347	0.0589953
166	2	DALYs (Disability-Adjusted Life Years)	110	Commonwealth of Dominica	3	Both	27	Age-standardized	359	Rabies	3	Rate	2021	0.0757707	0.137845	0.0315689
195	2	DALYs (Disability-Adjusted Life Years)	105	Antigua and Barbuda	3	Both	27	Age-standardized	359	Rabies	3	Rate	2021	0.076527	0.100526	0.0594446
129	2	DALYs (Disability-Adjusted Life Years)	155	Republic of Turkey	3	Both	27	Age-standardized	359	Rabies	3	Rate	2021	0.0779744	0.211141	0.0257209
88	2	DALYs (Disability-Adjusted Life Years)	44635	High SDI	3	Both	27	Age-standardized	359	Rabies	3	Rate	2021	0.0802123	0.0999557	0.0629382
103	2	DALYs (Disability-Adjusted Life Years)	349	Greenland	3	Both	27	Age-standardized	359	Rabies	3	Rate	2021	0.0817632	0.187513	0.0215785
17	2	DALYs (Disability-Adjusted Life Years)	140	Kingdom of Bahrain	3	Both	27	Age-standardized	359	Rabies	3	Rate	2021	0.082637	0.150931	0.0309185
174	2	DALYs (Disability-Adjusted Life Years)	160	Islamic Republic of Afghanistan	3	Both	27	Age-standardized	359	Rabies	3	Rate	2021	0.0868667	0.198072	0.0158773
39	2	DALYs (Disability-Adjusted Life Years)	13	Malaysia	3	Both	27	Age-standardized	359	Rabies	3	Rate	2021	0.0900233	0.156171	0.0370253
131	2	DALYs (Disability-Adjusted Life Years)	59	Republic of Latvia	3	Both	27	Age-standardized	359	Rabies	3	Rate	2021	0.103698	0.145256	0.0766383
81	2	DALYs (Disability-Adjusted Life Years)	111	Dominican Republic	3	Both	27	Age-standardized	359	Rabies	3	Rate	2021	0.112824	0.28285	0.0168445
84	2	DALYs (Disability-Adjusted Life Years)	63	Ukraine	3	Both	27	Age-standardized	359	Rabies	3	Rate	2021	0.117086	0.195607	0.0644985
112	2	DALYs (Disability-Adjusted Life Years)	102	United States of America	3	Both	27	Age-standardized	359	Rabies	3	Rate	2021	0.128063	0.143632	0.113485
152	2	DALYs (Disability-Adjusted Life Years)	112	Grenada	3	Both	27	Age-standardized	359	Rabies	3	Rate	2021	0.140897	0.187531	0.102171
134	2	DALYs (Disability-Adjusted Life Years)	107	Barbados	3	Both	27	Age-standardized	359	Rabies	3	Rate	2021	0.146643	0.192816	0.108243
111	2	DALYs (Disability-Adjusted Life Years)	90	Kingdom of Norway	3	Both	27	Age-standardized	359	Rabies	3	Rate	2021	0.147203	0.201539	0.103788
181	2	DALYs (Disability-Adjusted Life Years)	351	Guam	3	Both	27	Age-standardized	359	Rabies	3	Rate	2021	0.161491	0.292834	0.0804085
77	2	DALYs (Disability-Adjusted Life Years)	41	Republic of Uzbekistan	3	Both	27	Age-standardized	359	Rabies	3	Rate	2021	0.189503	0.285204	0.12453
33	2	DALYs (Disability-Adjusted Life Years)	22	Republic of Fiji	3	Both	27	Age-standardized	359	Rabies	3	Rate	2021	0.191527	0.398901	0.0845434
208	2	DALYs (Disability-Adjusted Life Years)	374	Republic of Niue	3	Both	27	Age-standardized	359	Rabies	3	Rate	2021	0.202042	0.571684	0.0313774
124	2	DALYs (Disability-Adjusted Life Years)	57	Republic of Belarus	3	Both	27	Age-standardized	359	Rabies	3	Rate	2021	0.220204	0.303677	0.163191
98	2	DALYs (Disability-Adjusted Life Years)	413	Tokelau	3	Both	27	Age-standardized	359	Rabies	3	Rate	2021	0.242009	0.749626	0.0303708
86	2	DALYs (Disability-Adjusted Life Years)	18	Kingdom of Thailand	3	Both	27	Age-standardized	359	Rabies	3	Rate	2021	0.311183	0.505447	0.142701
133	2	DALYs (Disability-Adjusted Life Years)	143	Republic of Iraq	3	Both	27	Age-standardized	359	Rabies	3	Rate	2021	0.323446	0.716891	0.0969294
105	2	DALYs (Disability-Adjusted Life Years)	29	Kingdom of Tonga	3	Both	27	Age-standardized	359	Rabies	3	Rate	2021	0.32676	0.819422	0.124261
150	2	DALYs (Disability-Adjusted Life Years)	393	Saint Kitts and Nevis	3	Both	27	Age-standardized	359	Rabies	3	Rate	2021	0.340452	0.457371	0.254679
49	2	DALYs (Disability-Adjusted Life Years)	37	Kyrgyz Republic	3	Both	27	Age-standardized	359	Rabies	3	Rate	2021	0.363585	0.638645	0.183736
8	2	DALYs (Disability-Adjusted Life Years)	173	Gabonese Republic	3	Both	27	Age-standardized	359	Rabies	3	Rate	2021	0.368725	1.05218	0.0587067
204	2	DALYs (Disability-Adjusted Life Years)	24	Republic of the Marshall Islands	3	Both	27	Age-standardized	359	Rabies	3	Rate	2021	0.371968	0.863737	0.111259
169	2	DALYs (Disability-Adjusted Life Years)	170	Republic of the Congo	3	Both	27	Age-standardized	359	Rabies	3	Rate	2021	0.407777	1.23172	0.0500591
194	2	DALYs (Disability-Adjusted Life Years)	141	Arab Republic of Egypt	3	Both	27	Age-standardized	359	Rabies	3	Rate	2021	0.421115	0.699078	0.199426
61	2	DALYs (Disability-Adjusted Life Years)	298	American Samoa	3	Both	27	Age-standardized	359	Rabies	3	Rate	2021	0.456469	1.1018	0.147386
185	2	DALYs (Disability-Adjusted Life Years)	416	Tuvalu	3	Both	27	Age-standardized	359	Rabies	3	Rate	2021	0.467113	0.99762	0.216155
177	2	DALYs (Disability-Adjusted Life Years)	172	Republic of Equatorial Guinea	3	Both	27	Age-standardized	359	Rabies	3	Rate	2021	0.473956	1.28441	0.105784
5	2	DALYs (Disability-Adjusted Life Years)	161	People's Republic of Bangladesh	3	Both	27	Age-standardized	359	Rabies	3	Rate	2021	0.474228	0.857972	0.174108
38	2	DALYs (Disability-Adjusted Life Years)	25	Federated States of Micronesia	3	Both	27	Age-standardized	359	Rabies	3	Rate	2021	0.476692	1.03576	0.227668
92	2	DALYs (Disability-Adjusted Life Years)	27	Independent State of Samoa	3	Both	27	Age-standardized	359	Rabies	3	Rate	2021	0.483334	1.10454	0.20302
101	2	DALYs (Disability-Adjusted Life Years)	30	Republic of Vanuatu	3	Both	27	Age-standardized	359	Rabies	3	Rate	2021	0.484419	1.40219	0.109729
127	2	DALYs (Disability-Adjusted Life Years)	369	Republic of Nauru	3	Both	27	Age-standardized	359	Rabies	3	Rate	2021	0.506074	1.02155	0.247741
90	2	DALYs (Disability-Adjusted Life Years)	320	Cook Islands	3	Both	27	Age-standardized	359	Rabies	3	Rate	2021	0.556326	1.00368	0.194983
141	2	DALYs (Disability-Adjusted Life Years)	28	Solomon Islands	3	Both	27	Age-standardized	359	Rabies	3	Rate	2021	0.602271	1.83167	0.152935
156	2	DALYs (Disability-Adjusted Life Years)	26	Independent State of Papua New Guinea	3	Both	27	Age-standardized	359	Rabies	3	Rate	2021	0.656358	1.97837	0.11909
78	2	DALYs (Disability-Adjusted Life Years)	156	United Arab Emirates	3	Both	27	Age-standardized	359	Rabies	3	Rate	2021	0.710692	1.98113	0.244215
73	2	DALYs (Disability-Adjusted Life Years)	168	Republic of Angola	3	Both	27	Age-standardized	359	Rabies	3	Rate	2021	0.792403	2.25028	0.156411
83	2	DALYs (Disability-Adjusted Life Years)	44634	High-middle SDI	3	Both	27	Age-standardized	359	Rabies	3	Rate	2021	0.799339	1.18921	0.448343
128	2	DALYs (Disability-Adjusted Life Years)	35	Georgia	3	Both	27	Age-standardized	359	Rabies	3	Rate	2021	0.83687	1.35747	0.470581
22	2	DALYs (Disability-Adjusted Life Years)	34	Republic of Azerbaijan	3	Both	27	Age-standardized	359	Rabies	3	Rate	2021	0.843329	2.08467	0.223634
122	2	DALYs (Disability-Adjusted Life Years)	23	Republic of Kiribati	3	Both	27	Age-standardized	359	Rabies	3	Rate	2021	0.859536	1.70422	0.378525
51	2	DALYs (Disability-Adjusted Life Years)	376	Northern Mariana Islands	3	Both	27	Age-standardized	359	Rabies	3	Rate	2021	0.882606	1.80946	0.397963
206	2	DALYs (Disability-Adjusted Life Years)	36	Republic of Kazakhstan	3	Both	27	Age-standardized	359	Rabies	3	Rate	2021	0.928338	1.72222	0.492975
87	2	DALYs (Disability-Adjusted Life Years)	171	Democratic Republic of the Congo	3	Both	27	Age-standardized	359	Rabies	3	Rate	2021	0.982215	2.87134	0.184859
14	2	DALYs (Disability-Adjusted Life Years)	11	Republic of Indonesia	3	Both	27	Age-standardized	359	Rabies	3	Rate	2021	1.23959	2.327	0.666645
80	2	DALYs (Disability-Adjusted Life Years)	196	Republic of South Africa	3	Both	27	Age-standardized	359	Rabies	3	Rate	2021	1.27513	2.00742	0.729186
135	2	DALYs (Disability-Adjusted Life Years)	169	Central African Republic	3	Both	27	Age-standardized	359	Rabies	3	Rate	2021	1.59618	4.77921	0.285063
89	2	DALYs (Disability-Adjusted Life Years)	6	People's Republic of China	3	Both	27	Age-standardized	359	Rabies	3	Rate	2021	1.81854	2.79482	0.973705
68	2	DALYs (Disability-Adjusted Life Years)	193	Republic of Botswana	3	Both	27	Age-standardized	359	Rabies	3	Rate	2021	2.04788	3.97762	0.98897
171	2	DALYs (Disability-Adjusted Life Years)	195	Republic of Namibia	3	Both	27	Age-standardized	359	Rabies	3	Rate	2021	2.12923	4.39035	0.876417
3	2	DALYs (Disability-Adjusted Life Years)	20	Socialist Republic of Viet Nam	3	Both	27	Age-standardized	359	Rabies	3	Rate	2021	2.74096	4.62189	1.41183
190	2	DALYs (Disability-Adjusted Life Years)	7	Democratic People's Republic of Korea	3	Both	27	Age-standardized	359	Rabies	3	Rate	2021	2.83343	5.38002	1.13805
178	2	DALYs (Disability-Adjusted Life Years)	197	Kingdom of Eswatini	3	Both	27	Age-standardized	359	Rabies	3	Rate	2021	2.91793	5.46732	1.43076
159	2	DALYs (Disability-Adjusted Life Years)	38	Mongolia	3	Both	27	Age-standardized	359	Rabies	3	Rate	2021	3.58837	12.2721	0.325605
109	2	DALYs (Disability-Adjusted Life Years)	44639	Middle SDI	3	Both	27	Age-standardized	359	Rabies	3	Rate	2021	3.68629	5.48188	2.08195
71	2	DALYs (Disability-Adjusted Life Years)	17	Democratic Socialist Republic of Sri Lanka	3	Both	27	Age-standardized	359	Rabies	3	Rate	2021	3.68644	6.80721	1.38427
148	2	DALYs (Disability-Adjusted Life Years)	194	Kingdom of Lesotho	3	Both	27	Age-standardized	359	Rabies	3	Rate	2021	3.71114	6.9689	1.65522
53	2	DALYs (Disability-Adjusted Life Years)	203	Republic of Cabo Verde	3	Both	27	Age-standardized	359	Rabies	3	Rate	2021	5.19616	10.7206	1.61378
12	2	DALYs (Disability-Adjusted Life Years)	198	Republic of Zimbabwe	3	Both	27	Age-standardized	359	Rabies	3	Rate	2021	5.78744	11.0116	3.07429
56	2	DALYs (Disability-Adjusted Life Years)	215	Democratic Republic of Sao Tome and Principe	3	Both	27	Age-standardized	359	Rabies	3	Rate	2021	6.37783	12.791	1.87016
23	2	DALYs (Disability-Adjusted Life Years)	212	Islamic Republic of Mauritania	3	Both	27	Age-standardized	359	Rabies	3	Rate	2021	7.25382	14.9643	2.11391
67	2	DALYs (Disability-Adjusted Life Years)	1	Global	3	Both	27	Age-standardized	359	Rabies	3	Rate	2021	7.49577	10.9935	4.19394
25	2	DALYs (Disability-Adjusted Life Years)	10	Kingdom of Cambodia	3	Both	27	Age-standardized	359	Rabies	3	Rate	2021	8.22798	16.5709	2.35549
205	2	DALYs (Disability-Adjusted Life Years)	177	Republic of Djibouti	3	Both	27	Age-standardized	359	Rabies	3	Rate	2021	8.42328	21.2989	2.46792
179	2	DALYs (Disability-Adjusted Life Years)	19	Democratic Republic of Timor-Leste	3	Both	27	Age-standardized	359	Rabies	3	Rate	2021	9.04781	16.8765	2.91588
210	2	DALYs (Disability-Adjusted Life Years)	12	Lao People's Democratic Republic	3	Both	27	Age-standardized	359	Rabies	3	Rate	2021	9.20017	17.0005	3.35604
116	2	DALYs (Disability-Adjusted Life Years)	162	Kingdom of Bhutan	3	Both	27	Age-standardized	359	Rabies	3	Rate	2021	9.3006	19.0342	3.27182
50	2	DALYs (Disability-Adjusted Life Years)	180	Republic of Kenya	3	Both	27	Age-standardized	359	Rabies	3	Rate	2021	10.3447	18.3132	4.37965
173	2	DALYs (Disability-Adjusted Life Years)	44636	Low-middle SDI	3	Both	27	Age-standardized	359	Rabies	3	Rate	2021	10.441	14.7691	6.42168
199	2	DALYs (Disability-Adjusted Life Years)	190	Republic of Uganda	3	Both	27	Age-standardized	359	Rabies	3	Rate	2021	10.6708	20.9271	3.68947
142	2	DALYs (Disability-Adjusted Life Years)	181	Republic of Madagascar	3	Both	27	Age-standardized	359	Rabies	3	Rate	2021	10.9275	20.2368	4.76507
34	2	DALYs (Disability-Adjusted Life Years)	176	Union of the Comoros	3	Both	27	Age-standardized	359	Rabies	3	Rate	2021	11.0892	26.5499	3.30852
7	2	DALYs (Disability-Adjusted Life Years)	210	Republic of Liberia	3	Both	27	Age-standardized	359	Rabies	3	Rate	2021	11.2841	26.5765	2.0602
200	2	DALYs (Disability-Adjusted Life Years)	202	Republic of Cameroon	3	Both	27	Age-standardized	359	Rabies	3	Rate	2021	11.7863	23.1817	4.4677
143	2	DALYs (Disability-Adjusted Life Years)	16	Republic of the Philippines	3	Both	27	Age-standardized	359	Rabies	3	Rate	2021	12.2097	17.1228	7.47369
10	2	DALYs (Disability-Adjusted Life Years)	185	Republic of Rwanda	3	Both	27	Age-standardized	359	Rabies	3	Rate	2021	12.4175	41.3199	2.10918
95	2	DALYs (Disability-Adjusted Life Years)	205	Republic of C么te d'Ivoire	3	Both	27	Age-standardized	359	Rabies	3	Rate	2021	12.8967	26.8419	3.74735
162	2	DALYs (Disability-Adjusted Life Years)	216	Republic of Senegal	3	Both	27	Age-standardized	359	Rabies	3	Rate	2021	12.9014	27.5654	4.11457
149	2	DALYs (Disability-Adjusted Life Years)	218	Togolese Republic	3	Both	27	Age-standardized	359	Rabies	3	Rate	2021	13.0328	27.2997	4.67952
144	2	DALYs (Disability-Adjusted Life Years)	206	Republic of the Gambia	3	Both	27	Age-standardized	359	Rabies	3	Rate	2021	13.4312	30.5506	4.64807
62	2	DALYs (Disability-Adjusted Life Years)	217	Republic of Sierra Leone	3	Both	27	Age-standardized	359	Rabies	3	Rate	2021	13.4545	33.8613	3.28061
29	2	DALYs (Disability-Adjusted Life Years)	163	Republic of India	3	Both	27	Age-standardized	359	Rabies	3	Rate	2021	14.0472	20.1043	8.38682
197	2	DALYs (Disability-Adjusted Life Years)	165	Islamic Republic of Pakistan	3	Both	27	Age-standardized	359	Rabies	3	Rate	2021	15.0584	22.4976	9.25721
27	2	DALYs (Disability-Adjusted Life Years)	189	United Republic of Tanzania	3	Both	27	Age-standardized	359	Rabies	3	Rate	2021	15.6794	33.8082	5.27988
37	2	DALYs (Disability-Adjusted Life Years)	200	Republic of Benin	3	Both	27	Age-standardized	359	Rabies	3	Rate	2021	15.7054	34.2633	4.97209
40	2	DALYs (Disability-Adjusted Life Years)	191	Republic of Zambia	3	Both	27	Age-standardized	359	Rabies	3	Rate	2021	16.0224	28.7566	6.79359
44	2	DALYs (Disability-Adjusted Life Years)	178	State of Eritrea	3	Both	27	Age-standardized	359	Rabies	3	Rate	2021	16.646	31.6411	6.85653
182	2	DALYs (Disability-Adjusted Life Years)	209	Republic of Guinea-Bissau	3	Both	27	Age-standardized	359	Rabies	3	Rate	2021	16.9108	38.1896	4.58528
123	2	DALYs (Disability-Adjusted Life Years)	435	Republic of South Sudan	3	Both	27	Age-standardized	359	Rabies	3	Rate	2021	17.8586	42.3236	3.74917
21	2	DALYs (Disability-Adjusted Life Years)	175	Republic of Burundi	3	Both	27	Age-standardized	359	Rabies	3	Rate	2021	17.8868	53.1099	4.14158
104	2	DALYs (Disability-Adjusted Life Years)	208	Republic of Guinea	3	Both	27	Age-standardized	359	Rabies	3	Rate	2021	18.1363	38.5373	4.69009
120	2	DALYs (Disability-Adjusted Life Years)	211	Republic of Mali	3	Both	27	Age-standardized	359	Rabies	3	Rate	2021	18.4015	46.5219	3.72318
35	2	DALYs (Disability-Adjusted Life Years)	201	Burkina Faso	3	Both	27	Age-standardized	359	Rabies	3	Rate	2021	18.5757	41.6379	5.81113
172	2	DALYs (Disability-Adjusted Life Years)	207	Republic of Ghana	3	Both	27	Age-standardized	359	Rabies	3	Rate	2021	21.6856	38.8629	9.42997
100	2	DALYs (Disability-Adjusted Life Years)	44637	Low SDI	3	Both	27	Age-standardized	359	Rabies	3	Rate	2021	21.906	37.7382	10.8179
207	2	DALYs (Disability-Adjusted Life Years)	214	Federal Republic of Nigeria	3	Both	27	Age-standardized	359	Rabies	3	Rate	2021	22.3979	38.3013	9.41325
140	2	DALYs (Disability-Adjusted Life Years)	204	Republic of Chad	3	Both	27	Age-standardized	359	Rabies	3	Rate	2021	22.8131	59.4455	3.29448
59	2	DALYs (Disability-Adjusted Life Years)	15	Republic of the Union of Myanmar	3	Both	27	Age-standardized	359	Rabies	3	Rate	2021	23.4488	44.1554	10.3179
175	2	DALYs (Disability-Adjusted Life Years)	184	Republic of Mozambique	3	Both	27	Age-standardized	359	Rabies	3	Rate	2021	23.7978	44.4233	9.74111
170	2	DALYs (Disability-Adjusted Life Years)	182	Republic of Malawi	3	Both	27	Age-standardized	359	Rabies	3	Rate	2021	25.4533	44.0384	10.9703
43	2	DALYs (Disability-Adjusted Life Years)	213	Republic of the Niger	3	Both	27	Age-standardized	359	Rabies	3	Rate	2021	26.7283	74.4796	4.20092
28	2	DALYs (Disability-Adjusted Life Years)	187	Federal Republic of Somalia	3	Both	27	Age-standardized	359	Rabies	3	Rate	2021	31.778	94.6336	5.9375
137	2	DALYs (Disability-Adjusted Life Years)	179	Federal Democratic Republic of Ethiopia	3	Both	27	Age-standardized	359	Rabies	3	Rate	2021	58.0314	163.639	17.3544
26	2	DALYs (Disability-Adjusted Life Years)	164	Federal Democratic Republic of Nepal	3	Both	27	Age-standardized	359	Rabies	3	Rate	2021	81.6579	129.558	45.4981

## Sheet: SDI category_by_country_1990-20
Number	Year	SDI	SDI_category	Location_name
1	1990	0.458669	low-middle SDI	China
2	1991	0.467302	low-middle SDI	China
3	1992	0.475784	low-middle SDI	China
4	1993	0.484354	low-middle SDI	China
5	1994	0.492579	low-middle SDI	China
6	1995	0.501501	low-middle SDI	China
7	1996	0.512034	low-middle SDI	China
8	1997	0.522327	low-middle SDI	China
9	1998	0.531379	low-middle SDI	China
10	1999	0.540334	low-middle SDI	China
11	2000	0.547989	low-middle SDI	China
12	2001	0.55368	low-middle SDI	China
13	2002	0.560543	low-middle SDI	China
14	2003	0.569019	low-middle SDI	China
15	2004	0.578178	low-middle SDI	China
16	2005	0.588052	low-middle SDI	China
17	2006	0.598758	low-middle SDI	China
18	2007	0.60952	low-middle SDI	China
19	2008	0.619455	middle SDI	China
20	2009	0.629308	middle SDI	China
21	2010	0.641521	middle SDI	China
22	2011	0.651448	middle SDI	China
23	2012	0.657144	middle SDI	China
24	2013	0.663103	middle SDI	China
25	2014	0.668641	middle SDI	China
26	2015	0.67194	middle SDI	China
27	2016	0.676218	middle SDI	China
28	2017	0.68462	middle SDI	China
29	2018	0.693718	middle-high SDI	China
30	2019	0.703687	middle-high SDI	China
31	2020	0.713365	middle-high SDI	China
32	2021	0.72163	middle-high SDI	China
33	1990	0.49778	low-middle SDI	Democratic People's Republic of Korea
34	1991	0.499121	low-middle SDI	Democratic People's Republic of Korea
35	1992	0.49963	low-middle SDI	Democratic People's Republic of Korea
36	1993	0.499701	low-middle SDI	Democratic People's Republic of Korea
37	1994	0.499531	low-middle SDI	Democratic People's Republic of Korea
38	1995	0.499081	low-middle SDI	Democratic People's Republic of Korea
39	1996	0.498429	low-middle SDI	Democratic People's Republic of Korea
40	1997	0.497137	low-middle SDI	Democratic People's Republic of Korea
41	1998	0.496159	low-middle SDI	Democratic People's Republic of Korea
42	1999	0.496485	low-middle SDI	Democratic People's Republic of Korea
43	2000	0.497462	low-middle SDI	Democratic People's Republic of Korea
44	2001	0.499674	low-middle SDI	Democratic People's Republic of Korea
45	2002	0.502634	low-middle SDI	Democratic People's Republic of Korea
46	2003	0.506165	low-middle SDI	Democratic People's Republic of Korea
47	2004	0.510229	low-middle SDI	Democratic People's Republic of Korea
48	2005	0.515098	low-middle SDI	Democratic People's Republic of Korea
49	2006	0.519741	low-middle SDI	Democratic People's Republic of Korea
50	2007	0.524067	low-middle SDI	Democratic People's Republic of Korea
51	2008	0.528813	low-middle SDI	Democratic People's Republic of Korea
52	2009	0.533114	low-middle SDI	Democratic People's Republic of Korea
53	2010	0.537193	low-middle SDI	Democratic People's Republic of Korea
54	2011	0.541212	low-middle SDI	Democratic People's Republic of Korea
55	2012	0.545332	low-middle SDI	Democratic People's Republic of Korea
56	2013	0.549483	low-middle SDI	Democratic People's Republic of Korea
57	2014	0.553604	low-middle SDI	Democratic People's Republic of Korea
58	2015	0.557321	low-middle SDI	Democratic People's Republic of Korea
59	2016	0.560744	low-middle SDI	Democratic People's Republic of Korea
60	2017	0.563388	low-middle SDI	Democratic People's Republic of Korea
61	2018	0.565161	low-middle SDI	Democratic People's Republic of Korea
62	2019	0.566766	low-middle SDI	Democratic People's Republic of Korea
63	2020	0.568189	low-middle SDI	Democratic People's Republic of Korea
64	2021	0.569855	low-middle SDI	Democratic People's Republic of Korea
65	1990	0.667634	middle SDI	Taiwan (Province of China)
66	1991	0.676537	middle SDI	Taiwan (Province of China)
67	1992	0.684804	middle SDI	Taiwan (Province of China)
68	1993	0.692924	middle-high SDI	Taiwan (Province of China)
69	1994	0.701079	middle-high SDI	Taiwan (Province of China)
70	1995	0.709627	middle-high SDI	Taiwan (Province of China)
71	1996	0.719128	middle-high SDI	Taiwan (Province of China)
72	1997	0.729145	middle-high SDI	Taiwan (Province of China)
73	1998	0.738126	middle-high SDI	Taiwan (Province of China)
74	1999	0.745338	middle-high SDI	Taiwan (Province of China)
75	2000	0.752927	middle-high SDI	Taiwan (Province of China)
76	2001	0.76083	middle-high SDI	Taiwan (Province of China)
77	2002	0.769009	middle-high SDI	Taiwan (Province of China)
78	2003	0.776956	middle-high SDI	Taiwan (Province of China)
79	2004	0.784678	middle-high SDI	Taiwan (Province of China)
80	2005	0.792445	middle-high SDI	Taiwan (Province of China)
81	2006	0.800175	middle-high SDI	Taiwan (Province of China)
82	2007	0.808138	middle-high SDI	Taiwan (Province of China)
83	2008	0.815401	high SDI	Taiwan (Province of China)
84	2009	0.821432	high SDI	Taiwan (Province of China)
85	2010	0.827227	high SDI	Taiwan (Province of China)
86	2011	0.832064	high SDI	Taiwan (Province of China)
87	2012	0.836678	high SDI	Taiwan (Province of China)
88	2013	0.84128	high SDI	Taiwan (Province of China)
89	2014	0.845696	high SDI	Taiwan (Province of China)
90	2015	0.850055	high SDI	Taiwan (Province of China)
91	2016	0.854466	high SDI	Taiwan (Province of China)
92	2017	0.858888	high SDI	Taiwan (Province of China)
93	2018	0.863158	high SDI	Taiwan (Province of China)
94	2019	0.867412	high SDI	Taiwan (Province of China)
95	2020	0.871248	high SDI	Taiwan (Province of China)
96	2021	0.874747	high SDI	Taiwan (Province of China)
97	1990	0.289075	low SDI	Cambodia
98	1991	0.292479	low SDI	Cambodia
99	1992	0.296901	low SDI	Cambodia
100	1993	0.301627	low SDI	Cambodia
101	1994	0.305723	low SDI	Cambodia
102	1995	0.310679	low SDI	Cambodia
103	1996	0.315631	low SDI	Cambodia
104	1997	0.320504	low SDI	Cambodia
105	1998	0.324974	low SDI	Cambodia
106	1999	0.330224	low SDI	Cambodia
107	2000	0.336075	low SDI	Cambodia
108	2001	0.342508	low SDI	Cambodia
109	2002	0.349466	low SDI	Cambodia
110	2003	0.35693	low SDI	Cambodia
111	2004	0.364855	low SDI	Cambodia
112	2005	0.373332	low SDI	Cambodia
113	2006	0.381698	low SDI	Cambodia
114	2007	0.389876	low SDI	Cambodia
115	2008	0.39768	low SDI	Cambodia
116	2009	0.404221	low SDI	Cambodia
117	2010	0.410211	low SDI	Cambodia
118	2011	0.415964	low SDI	Cambodia
119	2012	0.42177	low SDI	Cambodia
120	2013	0.427715	low SDI	Cambodia
121	2014	0.433598	low SDI	Cambodia
122	2015	0.439487	low SDI	Cambodia
123	2016	0.445358	low SDI	Cambodia
124	2017	0.451222	low-middle SDI	Cambodia
125	2018	0.457341	low-middle SDI	Cambodia
126	2019	0.463643	low-middle SDI	Cambodia
127	2020	0.468876	low-middle SDI	Cambodia
128	2021	0.473621	low-middle SDI	Cambodia
129	1990	0.457135	low-middle SDI	Indonesia
130	1991	0.466506	low-middle SDI	Indonesia
131	1992	0.475753	low-middle SDI	Indonesia
132	1993	0.484775	low-middle SDI	Indonesia
133	1994	0.493607	low-middle SDI	Indonesia
134	1995	0.502008	low-middle SDI	Indonesia
135	1996	0.510108	low-middle SDI	Indonesia
136	1997	0.518102	low-middle SDI	Indonesia
137	1998	0.524046	low-middle SDI	Indonesia
138	1999	0.529176	low-middle SDI	Indonesia
139	2000	0.53379	low-middle SDI	Indonesia
140	2001	0.537978	low-middle SDI	Indonesia
141	2002	0.542246	low-middle SDI	Indonesia
142	2003	0.54655	low-middle SDI	Indonesia
143	2004	0.550902	low-middle SDI	Indonesia
144	2005	0.555425	low-middle SDI	Indonesia
145	2006	0.560266	low-middle SDI	Indonesia
146	2007	0.565812	low-middle SDI	Indonesia
147	2008	0.572225	low-middle SDI	Indonesia
148	2009	0.578867	low-middle SDI	Indonesia
149	2010	0.585982	low-middle SDI	Indonesia
150	2011	0.593653	low-middle SDI	Indonesia
151	2012	0.601186	low-middle SDI	Indonesia
152	2013	0.60851	low-middle SDI	Indonesia
153	2014	0.6155	middle SDI	Indonesia
154	2015	0.622222	middle SDI	Indonesia
155	2016	0.628667	middle SDI	Indonesia
156	2017	0.634896	middle SDI	Indonesia
157	2018	0.640949	middle SDI	Indonesia
158	2019	0.646865	middle SDI	Indonesia
159	2020	0.651927	middle SDI	Indonesia
160	2021	0.656868	middle SDI	Indonesia
161	1990	0.264283	low SDI	Lao People's Democratic Republic
162	1991	0.268788	low SDI	Lao People's Democratic Republic
163	1992	0.273435	low SDI	Lao People's Democratic Republic
164	1993	0.27814	low SDI	Lao People's Democratic Republic
165	1994	0.28327	low SDI	Lao People's Democratic Republic
166	1995	0.288795	low SDI	Lao People's Democratic Republic
167	1996	0.294838	low SDI	Lao People's Democratic Republic
168	1997	0.301478	low SDI	Lao People's Democratic Republic
169	1998	0.308403	low SDI	Lao People's Democratic Republic
170	1999	0.315973	low SDI	Lao People's Democratic Republic
171	2000	0.323947	low SDI	Lao People's Democratic Republic
172	2001	0.33258	low SDI	Lao People's Democratic Republic
173	2002	0.341667	low SDI	Lao People's Democratic Republic
174	2003	0.350658	low SDI	Lao People's Democratic Republic
175	2004	0.359682	low SDI	Lao People's Democratic Republic
176	2005	0.368729	low SDI	Lao People's Democratic Republic
177	2006	0.378122	low SDI	Lao People's Democratic Republic
178	2007	0.387724	low SDI	Lao People's Democratic Republic
179	2008	0.397011	low SDI	Lao People's Democratic Republic
180	2009	0.406139	low SDI	Lao People's Democratic Republic
181	2010	0.414866	low SDI	Lao People's Democratic Republic
182	2011	0.423355	low SDI	Lao People's Democratic Republic
183	2012	0.431149	low SDI	Lao People's Democratic Republic
184	2013	0.438691	low SDI	Lao People's Democratic Republic
185	2014	0.445869	low SDI	Lao People's Democratic Republic
186	2015	0.45275	low-middle SDI	Lao People's Democratic Republic
187	2016	0.459584	low-middle SDI	Lao People's Democratic Republic
188	2017	0.466169	low-middle SDI	Lao People's Democratic Republic
189	2018	0.472618	low-middle SDI	Lao People's Democratic Republic
190	2019	0.478811	low-middle SDI	Lao People's Democratic Republic
191	2020	0.484193	low-middle SDI	Lao People's Democratic Republic
192	2021	0.489136	low-middle SDI	Lao People's Democratic Republic
193	1990	0.545799	low-middle SDI	Malaysia
194	1991	0.551684	low-middle SDI	Malaysia
195	1992	0.558187	low-middle SDI	Malaysia
196	1993	0.565846	low-middle SDI	Malaysia
197	1994	0.57438	low-middle SDI	Malaysia
198	1995	0.583441	low-middle SDI	Malaysia
199	1996	0.593152	low-middle SDI	Malaysia
200	1997	0.603418	low-middle SDI	Malaysia
201	1998	0.612645	middle SDI	Malaysia
202	1999	0.621725	middle SDI	Malaysia
203	2000	0.630524	middle SDI	Malaysia
204	2001	0.638257	middle SDI	Malaysia
205	2002	0.645044	middle SDI	Malaysia
206	2003	0.650886	middle SDI	Malaysia
207	2004	0.656243	middle SDI	Malaysia
208	2005	0.661242	middle SDI	Malaysia
209	2006	0.665956	middle SDI	Malaysia
210	2007	0.670844	middle SDI	Malaysia
211	2008	0.6764	middle SDI	Malaysia
212	2009	0.682071	middle SDI	Malaysia
213	2010	0.688259	middle SDI	Malaysia
214	2011	0.694083	middle-high SDI	Malaysia
215	2012	0.699665	middle-high SDI	Malaysia
216	2013	0.704931	middle-high SDI	Malaysia
217	2014	0.709954	middle-high SDI	Malaysia
218	2015	0.71466	middle-high SDI	Malaysia
219	2016	0.719223	middle-high SDI	Malaysia
220	2017	0.724235	middle-high SDI	Malaysia
221	2018	0.729388	middle-high SDI	Malaysia
222	2019	0.734588	middle-high SDI	Malaysia
223	2020	0.738744	middle-high SDI	Malaysia
224	2021	0.742524	middle-high SDI	Malaysia
225	1990	0.331602	low SDI	Maldives
226	1991	0.344399	low SDI	Maldives
227	1992	0.358252	low SDI	Maldives
228	1993	0.372807	low SDI	Maldives
229	1994	0.388082	low SDI	Maldives
230	1995	0.403946	low SDI	Maldives
231	1996	0.420519	low SDI	Maldives
232	1997	0.437436	low SDI	Maldives
233	1998	0.453973	low-middle SDI	Maldives
234	1999	0.469338	low-middle SDI	Maldives
235	2000	0.483496	low-middle SDI	Maldives
236	2001	0.495924	low-middle SDI	Maldives
237	2002	0.507405	low-middle SDI	Maldives
238	2003	0.518927	low-middle SDI	Maldives
239	2004	0.52991	low-middle SDI	Maldives
240	2005	0.538253	low-middle SDI	Maldives
241	2006	0.54795	low-middle SDI	Maldives
242	2007	0.557529	low-middle SDI	Maldives
243	2008	0.56684	low-middle SDI	Maldives
244	2009	0.574442	low-middle SDI	Maldives
245	2010	0.581981	low-middle SDI	Maldives
246	2011	0.589684	low-middle SDI	Maldives
247	2012	0.596949	low-middle SDI	Maldives
248	2013	0.604239	low-middle SDI	Maldives
249	2014	0.611578	middle SDI	Maldives
250	2015	0.618454	middle SDI	Maldives
251	2016	0.624876	middle SDI	Maldives
252	2017	0.631083	middle SDI	Maldives
253	2018	0.637206	middle SDI	Maldives
254	2019	0.643083	middle SDI	Maldives
255	2020	0.647609	middle SDI	Maldives
256	2021	0.650887	middle SDI	Maldives
257	1990	0.31922	low SDI	Myanmar
258	1991	0.322035	low SDI	Myanmar
259	1992	0.325629	low SDI	Myanmar
260	1993	0.329707	low SDI	Myanmar
261	1994	0.33429	low SDI	Myanmar
262	1995	0.339591	low SDI	Myanmar
263	1996	0.345192	low SDI	Myanmar
264	1997	0.350893	low SDI	Myanmar
265	1998	0.356697	low SDI	Myanmar
266	1999	0.363038	low SDI	Myanmar
267	2000	0.37036	low SDI	Myanmar
268	2001	0.378172	low SDI	Myanmar
269	2002	0.386344	low SDI	Myanmar
270	2003	0.395219	low SDI	Myanmar
271	2004	0.404692	low SDI	Myanmar
272	2005	0.414662	low SDI	Myanmar
273	2006	0.424705	low SDI	Myanmar
274	2007	0.434537	low SDI	Myanmar
275	2008	0.443596	low SDI	Myanmar
276	2009	0.451955	low-middle SDI	Myanmar
277	2010	0.46018	low-middle SDI	Myanmar
278	2011	0.467851	low-middle SDI	Myanmar
279	2012	0.475336	low-middle SDI	Myanmar
280	2013	0.482822	low-middle SDI	Myanmar
281	2014	0.490255	low-middle SDI	Myanmar
282	2015	0.497374	low-middle SDI	Myanmar
283	2016	0.504116	low-middle SDI	Myanmar
284	2017	0.510823	low-middle SDI	Myanmar
285	2018	0.517557	low-middle SDI	Myanmar
286	2019	0.524109	low-middle SDI	Myanmar
287	2020	0.529435	low-middle SDI	Myanmar
288	2021	0.533901	low-middle SDI	Myanmar
289	1990	0.510012	low-middle SDI	Philippines
290	1991	0.513707	low-middle SDI	Philippines
291	1992	0.51711	low-middle SDI	Philippines
292	1993	0.5206	low-middle SDI	Philippines
293	1994	0.524614	low-middle SDI	Philippines
294	1995	0.528828	low-middle SDI	Philippines
295	1996	0.532939	low-middle SDI	Philippines
296	1997	0.53659	low-middle SDI	Philippines
297	1998	0.539496	low-middle SDI	Philippines
298	1999	0.542258	low-middle SDI	Philippines
299	2000	0.544998	low-middle SDI	Philippines
300	2001	0.547409	low-middle SDI	Philippines
301	2002	0.549521	low-middle SDI	Philippines
302	2003	0.551568	low-middle SDI	Philippines
303	2004	0.553704	low-middle SDI	Philippines
304	2005	0.555664	low-middle SDI	Philippines
305	2006	0.557976	low-middle SDI	Philippines
306	2007	0.560822	low-middle SDI	Philippines
307	2008	0.563975	low-middle SDI	Philippines
308	2009	0.567356	low-middle SDI	Philippines
309	2010	0.571766	low-middle SDI	Philippines
310	2011	0.57724	low-middle SDI	Philippines
311	2012	0.583768	low-middle SDI	Philippines
312	2013	0.590838	low-middle SDI	Philippines
313	2014	0.598385	low-middle SDI	Philippines
314	2015	0.606216	low-middle SDI	Philippines
315	2016	0.614225	middle SDI	Philippines
316	2017	0.622315	middle SDI	Philippines
317	2018	0.630464	middle SDI	Philippines
318	2019	0.638547	middle SDI	Philippines
319	2020	0.644867	middle SDI	Philippines
320	2021	0.651219	middle SDI	Philippines
321	1990	0.522623	low-middle SDI	Sri Lanka
322	1991	0.528239	low-middle SDI	Sri Lanka
323	1992	0.533346	low-middle SDI	Sri Lanka
324	1993	0.538891	low-middle SDI	Sri Lanka
325	1994	0.545125	low-middle SDI	Sri Lanka
326	1995	0.551744	low-middle SDI	Sri Lanka
327	1996	0.558939	low-middle SDI	Sri Lanka
328	1997	0.566128	low-middle SDI	Sri Lanka
329	1998	0.572326	low-middle SDI	Sri Lanka
330	1999	0.57763	low-middle SDI	Sri Lanka
331	2000	0.582943	low-middle SDI	Sri Lanka
332	2001	0.587557	low-middle SDI	Sri Lanka
333	2002	0.592359	low-middle SDI	Sri Lanka
334	2003	0.59741	low-middle SDI	Sri Lanka
335	2004	0.60225	low-middle SDI	Sri Lanka
336	2005	0.606907	low-middle SDI	Sri Lanka
337	2006	0.611807	middle SDI	Sri Lanka
338	2007	0.616979	middle SDI	Sri Lanka
339	2008	0.622414	middle SDI	Sri Lanka
340	2009	0.62815	middle SDI	Sri Lanka
341	2010	0.634263	middle SDI	Sri Lanka
342	2011	0.6408	middle SDI	Sri Lanka
343	2012	0.64805	middle SDI	Sri Lanka
344	2013	0.655436	middle SDI	Sri Lanka
345	2014	0.662782	middle SDI	Sri Lanka
346	2015	0.66976	middle SDI	Sri Lanka
347	2016	0.676277	middle SDI	Sri Lanka
348	2017	0.682405	middle SDI	Sri Lanka
349	2018	0.688126	middle SDI	Sri Lanka
350	2019	0.693516	middle-high SDI	Sri Lanka
351	2020	0.697649	middle-high SDI	Sri Lanka
352	2021	0.701535	middle-high SDI	Sri Lanka
353	1990	0.506645	low-middle SDI	Thailand
354	1991	0.515911	low-middle SDI	Thailand
355	1992	0.525162	low-middle SDI	Thailand
356	1993	0.534304	low-middle SDI	Thailand
357	1994	0.543326	low-middle SDI	Thailand
358	1995	0.552452	low-middle SDI	Thailand
359	1996	0.561302	low-middle SDI	Thailand
360	1997	0.568449	low-middle SDI	Thailand
361	1998	0.573818	low-middle SDI	Thailand
362	1999	0.578854	low-middle SDI	Thailand
363	2000	0.583501	low-middle SDI	Thailand
364	2001	0.587662	low-middle SDI	Thailand
365	2002	0.591759	low-middle SDI	Thailand
366	2003	0.596049	low-middle SDI	Thailand
367	2004	0.600521	low-middle SDI	Thailand
368	2005	0.605041	low-middle SDI	Thailand
369	2006	0.610357	middle SDI	Thailand
370	2007	0.616369	middle SDI	Thailand
371	2008	0.621068	middle SDI	Thailand
372	2009	0.624329	middle SDI	Thailand
373	2010	0.628589	middle SDI	Thailand
374	2011	0.633227	middle SDI	Thailand
375	2012	0.638411	middle SDI	Thailand
376	2013	0.643673	middle SDI	Thailand
377	2014	0.648772	middle SDI	Thailand
378	2015	0.654016	middle SDI	Thailand
379	2016	0.659369	middle SDI	Thailand
380	2017	0.664804	middle SDI	Thailand
381	2018	0.670226	middle SDI	Thailand
382	2019	0.675274	middle SDI	Thailand
383	2020	0.67912	middle SDI	Thailand
384	2021	0.682548	middle SDI	Thailand
385	1990	0.262468	low SDI	Timor-Leste
386	1991	0.270943	low SDI	Timor-Leste
387	1992	0.279917	low SDI	Timor-Leste
388	1993	0.289267	low SDI	Timor-Leste
389	1994	0.298763	low SDI	Timor-Leste
390	1995	0.308019	low SDI	Timor-Leste
391	1996	0.317589	low SDI	Timor-Leste
392	1997	0.326705	low SDI	Timor-Leste
393	1998	0.334894	low SDI	Timor-Leste
394	1999	0.339252	low SDI	Timor-Leste
395	2000	0.343794	low SDI	Timor-Leste
396	2001	0.34949	low SDI	Timor-Leste
397	2002	0.354162	low SDI	Timor-Leste
398	2003	0.35844	low SDI	Timor-Leste
399	2004	0.362688	low SDI	Timor-Leste
400	2005	0.366914	low SDI	Timor-Leste
401	2006	0.370654	low SDI	Timor-Leste
402	2007	0.375391	low SDI	Timor-Leste
403	2008	0.381228	low SDI	Timor-Leste
404	2009	0.387945	low SDI	Timor-Leste
405	2010	0.394887	low SDI	Timor-Leste
406	2011	0.401872	low SDI	Timor-Leste
407	2012	0.40891	low SDI	Timor-Leste
408	2013	0.415218	low SDI	Timor-Leste
409	2014	0.421156	low SDI	Timor-Leste
410	2015	0.426384	low SDI	Timor-Leste
411	2016	0.431207	low SDI	Timor-Leste
412	2017	0.43452	low SDI	Timor-Leste
413	2018	0.437019	low SDI	Timor-Leste
414	2019	0.440196	low SDI	Timor-Leste
415	2020	0.442349	low SDI	Timor-Leste
416	2021	0.444668	low SDI	Timor-Leste
417	1990	0.40763	low SDI	Viet Nam
418	1991	0.413217	low SDI	Viet Nam
419	1992	0.419782	low SDI	Viet Nam
420	1993	0.427072	low SDI	Viet Nam
421	1994	0.435106	low SDI	Viet Nam
422	1995	0.443859	low SDI	Viet Nam
423	1996	0.453102	low-middle SDI	Viet Nam
424	1997	0.462854	low-middle SDI	Viet Nam
425	1998	0.472479	low-middle SDI	Viet Nam
426	1999	0.481446	low-middle SDI	Viet Nam
427	2000	0.489802	low-middle SDI	Viet Nam
428	2001	0.49763	low-middle SDI	Viet Nam
429	2002	0.505453	low-middle SDI	Viet Nam
430	2003	0.513368	low-middle SDI	Viet Nam
431	2004	0.521229	low-middle SDI	Viet Nam
432	2005	0.528956	low-middle SDI	Viet Nam
433	2006	0.536301	low-middle SDI	Viet Nam
434	2007	0.543343	low-middle SDI	Viet Nam
435	2008	0.550127	low-middle SDI	Viet Nam
436	2009	0.556456	low-middle SDI	Viet Nam
437	2010	0.562769	low-middle SDI	Viet Nam
438	2011	0.568945	low-middle SDI	Viet Nam
439	2012	0.575079	low-middle SDI	Viet Nam
440	2013	0.581029	low-middle SDI	Viet Nam
441	2014	0.586914	low-middle SDI	Viet Nam
442	2015	0.59285	low-middle SDI	Viet Nam
443	2016	0.598849	low-middle SDI	Viet Nam
444	2017	0.605019	low-middle SDI	Viet Nam
445	2018	0.611351	middle SDI	Viet Nam
446	2019	0.617734	middle SDI	Viet Nam
447	2020	0.62309	middle SDI	Viet Nam
448	2021	0.627934	middle SDI	Viet Nam
449	1990	0.534649	low-middle SDI	Fiji
450	1991	0.538778	low-middle SDI	Fiji
451	1992	0.543189	low-middle SDI	Fiji
452	1993	0.547776	low-middle SDI	Fiji
453	1994	0.552849	low-middle SDI	Fiji
454	1995	0.558531	low-middle SDI	Fiji
455	1996	0.565042	low-middle SDI	Fiji
456	1997	0.571188	low-middle SDI	Fiji
457	1998	0.577172	low-middle SDI	Fiji
458	1999	0.583574	low-middle SDI	Fiji
459	2000	0.589197	low-middle SDI	Fiji
460	2001	0.594497	low-middle SDI	Fiji
461	2002	0.599322	low-middle SDI	Fiji
462	2003	0.60349	low-middle SDI	Fiji
463	2004	0.607545	low-middle SDI	Fiji
464	2005	0.610813	middle SDI	Fiji
465	2006	0.613933	middle SDI	Fiji
466	2007	0.616583	middle SDI	Fiji
467	2008	0.618959	middle SDI	Fiji
468	2009	0.620883	middle SDI	Fiji
469	2010	0.623309	middle SDI	Fiji
470	2011	0.626438	middle SDI	Fiji
471	2012	0.629881	middle SDI	Fiji
472	2013	0.634278	middle SDI	Fiji
473	2014	0.63939	middle SDI	Fiji
474	2015	0.645026	middle SDI	Fiji
475	2016	0.650743	middle SDI	Fiji
476	2017	0.656464	middle SDI	Fiji
477	2018	0.661991	middle SDI	Fiji
478	2019	0.667061	middle SDI	Fiji
479	2020	0.671431	middle SDI	Fiji
480	2021	0.675052	middle SDI	Fiji
481	1990	0.41039	low SDI	Kiribati
482	1991	0.412884	low SDI	Kiribati
483	1992	0.415578	low SDI	Kiribati
484	1993	0.418482	low SDI	Kiribati
485	1994	0.421716	low SDI	Kiribati
486	1995	0.425024	low SDI	Kiribati
487	1996	0.428301	low SDI	Kiribati
488	1997	0.431642	low SDI	Kiribati
489	1998	0.435742	low SDI	Kiribati
490	1999	0.439693	low SDI	Kiribati
491	2000	0.444436	low SDI	Kiribati
492	2001	0.448782	low SDI	Kiribati
493	2002	0.453462	low-middle SDI	Kiribati
494	2003	0.458208	low-middle SDI	Kiribati
495	2004	0.462336	low-middle SDI	Kiribati
496	2005	0.466722	low-middle SDI	Kiribati
497	2006	0.470557	low-middle SDI	Kiribati
498	2007	0.474227	low-middle SDI	Kiribati
499	2008	0.477202	low-middle SDI	Kiribati
500	2009	0.480036	low-middle SDI	Kiribati
501	2010	0.482448	low-middle SDI	Kiribati
502	2011	0.485028	low-middle SDI	Kiribati
503	2012	0.488176	low-middle SDI	Kiribati
504	2013	0.491881	low-middle SDI	Kiribati
505	2014	0.495317	low-middle SDI	Kiribati
506	2015	0.50006	low-middle SDI	Kiribati
507	2016	0.505208	low-middle SDI	Kiribati
508	2017	0.510019	low-middle SDI	Kiribati
509	2018	0.51481	low-middle SDI	Kiribati
510	2019	0.519441	low-middle SDI	Kiribati
511	2020	0.523454	low-middle SDI	Kiribati
512	2021	0.527187	low-middle SDI	Kiribati
513	1990	0.430839	low SDI	Marshall Islands
514	1991	0.435571	low SDI	Marshall Islands
515	1992	0.440491	low SDI	Marshall Islands
516	1993	0.445479	low SDI	Marshall Islands
517	1994	0.450848	low-middle SDI	Marshall Islands
518	1995	0.45686	low-middle SDI	Marshall Islands
519	1996	0.461209	low-middle SDI	Marshall Islands
520	1997	0.464753	low-middle SDI	Marshall Islands
521	1998	0.468133	low-middle SDI	Marshall Islands
522	1999	0.471293	low-middle SDI	Marshall Islands
523	2000	0.474563	low-middle SDI	Marshall Islands
524	2001	0.478588	low-middle SDI	Marshall Islands
525	2002	0.482776	low-middle SDI	Marshall Islands
526	2003	0.486249	low-middle SDI	Marshall Islands
527	2004	0.489573	low-middle SDI	Marshall Islands
528	2005	0.493271	low-middle SDI	Marshall Islands
529	2006	0.497456	low-middle SDI	Marshall Islands
530	2007	0.50225	low-middle SDI	Marshall Islands
531	2008	0.50636	low-middle SDI	Marshall Islands
532	2009	0.510795	low-middle SDI	Marshall Islands
533	2010	0.516085	low-middle SDI	Marshall Islands
534	2011	0.521177	low-middle SDI	Marshall Islands
535	2012	0.526042	low-middle SDI	Marshall Islands
536	2013	0.531446	low-middle SDI	Marshall Islands
537	2014	0.53664	low-middle SDI	Marshall Islands
538	2015	0.541793	low-middle SDI	Marshall Islands
539	2016	0.546783	low-middle SDI	Marshall Islands
540	2017	0.552065	low-middle SDI	Marshall Islands
541	2018	0.557599	low-middle SDI	Marshall Islands
542	2019	0.563429	low-middle SDI	Marshall Islands
543	2020	0.568838	low-middle SDI	Marshall Islands
544	2021	0.574091	low-middle SDI	Marshall Islands
545	1990	0.462512	low-middle SDI	Micronesia (Federated States of)
546	1991	0.468145	low-middle SDI	Micronesia (Federated States of)
547	1992	0.473793	low-middle SDI	Micronesia (Federated States of)
548	1993	0.47994	low-middle SDI	Micronesia (Federated States of)
549	1994	0.4853	low-middle SDI	Micronesia (Federated States of)
550	1995	0.491015	low-middle SDI	Micronesia (Federated States of)
551	1996	0.49557	low-middle SDI	Micronesia (Federated States of)
552	1997	0.49911	low-middle SDI	Micronesia (Federated States of)
553	1998	0.502862	low-middle SDI	Micronesia (Federated States of)
554	1999	0.506663	low-middle SDI	Micronesia (Federated States of)
555	2000	0.511004	low-middle SDI	Micronesia (Federated States of)
556	2001	0.515317	low-middle SDI	Micronesia (Federated States of)
557	2002	0.519546	low-middle SDI	Micronesia (Federated States of)
558	2003	0.52383	low-middle SDI	Micronesia (Federated States of)
559	2004	0.527611	low-middle SDI	Micronesia (Federated States of)
560	2005	0.531703	low-middle SDI	Micronesia (Federated States of)
561	2006	0.535719	low-middle SDI	Micronesia (Federated States of)
562	2007	0.539431	low-middle SDI	Micronesia (Federated States of)
563	2008	0.542766	low-middle SDI	Micronesia (Federated States of)
564	2009	0.546275	low-middle SDI	Micronesia (Federated States of)
565	2010	0.550123	low-middle SDI	Micronesia (Federated States of)
566	2011	0.55424	low-middle SDI	Micronesia (Federated States of)
567	2012	0.557966	low-middle SDI	Micronesia (Federated States of)
568	2013	0.561083	low-middle SDI	Micronesia (Federated States of)
569	2014	0.56384	low-middle SDI	Micronesia (Federated States of)
570	2015	0.567151	low-middle SDI	Micronesia (Federated States of)
571	2016	0.570458	low-middle SDI	Micronesia (Federated States of)
572	2017	0.57404	low-middle SDI	Micronesia (Federated States of)
573	2018	0.577555	low-middle SDI	Micronesia (Federated States of)
574	2019	0.581195	low-middle SDI	Micronesia (Federated States of)
575	2020	0.584527	low-middle SDI	Micronesia (Federated States of)
576	2021	0.587535	low-middle SDI	Micronesia (Federated States of)
577	1990	0.310669	low SDI	Papua New Guinea
578	1991	0.314967	low SDI	Papua New Guinea
579	1992	0.31953	low SDI	Papua New Guinea
580	1993	0.325006	low SDI	Papua New Guinea
581	1994	0.330664	low SDI	Papua New Guinea
582	1995	0.335421	low SDI	Papua New Guinea
583	1996	0.340349	low SDI	Papua New Guinea
584	1997	0.344258	low SDI	Papua New Guinea
585	1998	0.347801	low SDI	Papua New Guinea
586	1999	0.351251	low SDI	Papua New Guinea
587	2000	0.354136	low SDI	Papua New Guinea
588	2001	0.356589	low SDI	Papua New Guinea
589	2002	0.358572	low SDI	Papua New Guinea
590	2003	0.360737	low SDI	Papua New Guinea
591	2004	0.362828	low SDI	Papua New Guinea
592	2005	0.365295	low SDI	Papua New Guinea
593	2006	0.367827	low SDI	Papua New Guinea
594	2007	0.370794	low SDI	Papua New Guinea
595	2008	0.373426	low SDI	Papua New Guinea
596	2009	0.376528	low SDI	Papua New Guinea
597	2010	0.380287	low SDI	Papua New Guinea
598	2011	0.383588	low SDI	Papua New Guinea
599	2012	0.386781	low SDI	Papua New Guinea
600	2013	0.389926	low SDI	Papua New Guinea
601	2014	0.394005	low SDI	Papua New Guinea
602	2015	0.398286	low SDI	Papua New Guinea
603	2016	0.402407	low SDI	Papua New Guinea
604	2017	0.406153	low SDI	Papua New Guinea
605	2018	0.409165	low SDI	Papua New Guinea
606	2019	0.412311	low SDI	Papua New Guinea
607	2020	0.415187	low SDI	Papua New Guinea
608	2021	0.417797	low SDI	Papua New Guinea
609	1990	0.487491	low-middle SDI	Samoa
610	1991	0.490987	low-middle SDI	Samoa
611	1992	0.494027	low-middle SDI	Samoa
612	1993	0.497079	low-middle SDI	Samoa
613	1994	0.499485	low-middle SDI	Samoa
614	1995	0.50237	low-middle SDI	Samoa
615	1996	0.505778	low-middle SDI	Samoa
616	1997	0.509096	low-middle SDI	Samoa
617	1998	0.512368	low-middle SDI	Samoa
618	1999	0.515409	low-middle SDI	Samoa
619	2000	0.518902	low-middle SDI	Samoa
620	2001	0.522972	low-middle SDI	Samoa
621	2002	0.527243	low-middle SDI	Samoa
622	2003	0.531604	low-middle SDI	Samoa
623	2004	0.536003	low-middle SDI	Samoa
624	2005	0.540558	low-middle SDI	Samoa
625	2006	0.544812	low-middle SDI	Samoa
626	2007	0.549111	low-middle SDI	Samoa
627	2008	0.553165	low-middle SDI	Samoa
628	2009	0.556474	low-middle SDI	Samoa
629	2010	0.559623	low-middle SDI	Samoa
630	2011	0.562892	low-middle SDI	Samoa
631	2012	0.56532	low-middle SDI	Samoa
632	2013	0.567449	low-middle SDI	Samoa
633	2014	0.569494	low-middle SDI	Samoa
634	2015	0.571999	low-middle SDI	Samoa
635	2016	0.575402	low-middle SDI	Samoa
636	2017	0.578925	low-middle SDI	Samoa
637	2018	0.582321	low-middle SDI	Samoa
638	2019	0.586257	low-middle SDI	Samoa
639	2020	0.590075	low-middle SDI	Samoa
640	2021	0.593393	low-middle SDI	Samoa
641	1990	0.301217	low SDI	Solomon Islands
642	1991	0.305831	low SDI	Solomon Islands
643	1992	0.311432	low SDI	Solomon Islands
644	1993	0.317151	low SDI	Solomon Islands
645	1994	0.3233	low SDI	Solomon Islands
646	1995	0.329969	low SDI	Solomon Islands
647	1996	0.336208	low SDI	Solomon Islands
648	1997	0.341836	low SDI	Solomon Islands
649	1998	0.347135	low SDI	Solomon Islands
650	1999	0.351867	low SDI	Solomon Islands
651	2000	0.354799	low SDI	Solomon Islands
652	2001	0.356627	low SDI	Solomon Islands
653	2002	0.35791	low SDI	Solomon Islands
654	2003	0.359424	low SDI	Solomon Islands
655	2004	0.361291	low SDI	Solomon Islands
656	2005	0.36358	low SDI	Solomon Islands
657	2006	0.366444	low SDI	Solomon Islands
658	2007	0.369828	low SDI	Solomon Islands
659	2008	0.373765	low SDI	Solomon Islands
660	2009	0.377821	low SDI	Solomon Islands
661	2010	0.382718	low SDI	Solomon Islands
662	2011	0.388055	low SDI	Solomon Islands
663	2012	0.393005	low SDI	Solomon Islands
664	2013	0.397906	low SDI	Solomon Islands
665	2014	0.402245	low SDI	Solomon Islands
666	2015	0.406234	low SDI	Solomon Islands
667	2016	0.410407	low SDI	Solomon Islands
668	2017	0.414676	low SDI	Solomon Islands
669	2018	0.418889	low SDI	Solomon Islands
670	2019	0.422736	low SDI	Solomon Islands
671	2020	0.426112	low SDI	Solomon Islands
672	2021	0.42936	low SDI	Solomon Islands
673	1990	0.491807	low-middle SDI	Tonga
674	1991	0.498166	low-middle SDI	Tonga
675	1992	0.50366	low-middle SDI	Tonga
676	1993	0.508904	low-middle SDI	Tonga
677	1994	0.514208	low-middle SDI	Tonga
678	1995	0.520215	low-middle SDI	Tonga
679	1996	0.525808	low-middle SDI	Tonga
680	1997	0.531009	low-middle SDI	Tonga
681	1998	0.536172	low-middle SDI	Tonga
682	1999	0.541317	low-middle SDI	Tonga
683	2000	0.546303	low-middle SDI	Tonga
684	2001	0.551054	low-middle SDI	Tonga
685	2002	0.556008	low-middle SDI	Tonga
686	2003	0.560736	low-middle SDI	Tonga
687	2004	0.564806	low-middle SDI	Tonga
688	2005	0.568449	low-middle SDI	Tonga
689	2006	0.57162	low-middle SDI	Tonga
690	2007	0.574352	low-middle SDI	Tonga
691	2008	0.577305	low-middle SDI	Tonga
692	2009	0.579171	low-middle SDI	Tonga
693	2010	0.580657	low-middle SDI	Tonga
694	2011	0.582657	low-middle SDI	Tonga
695	2012	0.584771	low-middle SDI	Tonga
696	2013	0.587351	low-middle SDI	Tonga
697	2014	0.590827	low-middle SDI	Tonga
698	2015	0.594966	low-middle SDI	Tonga
699	2016	0.600344	low-middle SDI	Tonga
700	2017	0.606244	low-middle SDI	Tonga
701	2018	0.611954	middle SDI	Tonga
702	2019	0.617324	middle SDI	Tonga
703	2020	0.622104	middle SDI	Tonga
704	2021	0.62635	middle SDI	Tonga
705	1990	0.3531	low SDI	Vanuatu
706	1991	0.357005	low SDI	Vanuatu
707	1992	0.360893	low SDI	Vanuatu
708	1993	0.364444	low SDI	Vanuatu
709	1994	0.368501	low SDI	Vanuatu
710	1995	0.372479	low SDI	Vanuatu
711	1996	0.376461	low SDI	Vanuatu
712	1997	0.380667	low SDI	Vanuatu
713	1998	0.38469	low SDI	Vanuatu
714	1999	0.388301	low SDI	Vanuatu
715	2000	0.392158	low SDI	Vanuatu
716	2001	0.395325	low SDI	Vanuatu
717	2002	0.397724	low SDI	Vanuatu
718	2003	0.400396	low SDI	Vanuatu
719	2004	0.403226	low SDI	Vanuatu
720	2005	0.406489	low SDI	Vanuatu
721	2006	0.410502	low SDI	Vanuatu
722	2007	0.414916	low SDI	Vanuatu
723	2008	0.419853	low SDI	Vanuatu
724	2009	0.424855	low SDI	Vanuatu
725	2010	0.429658	low SDI	Vanuatu
726	2011	0.434283	low SDI	Vanuatu
727	2012	0.438662	low SDI	Vanuatu
728	2013	0.44272	low SDI	Vanuatu
729	2014	0.446687	low SDI	Vanuatu
730	2015	0.45033	low-middle SDI	Vanuatu
731	2016	0.454073	low-middle SDI	Vanuatu
732	2017	0.458017	low-middle SDI	Vanuatu
733	2018	0.46208	low-middle SDI	Vanuatu
734	2019	0.466276	low-middle SDI	Vanuatu
735	2020	0.470038	low-middle SDI	Vanuatu
736	2021	0.473101	low-middle SDI	Vanuatu
737	1990	0.544415	low-middle SDI	Armenia
738	1991	0.547562	low-middle SDI	Armenia
739	1992	0.548975	low-middle SDI	Armenia
740	1993	0.551215	low-middle SDI	Armenia
741	1994	0.553784	low-middle SDI	Armenia
742	1995	0.556816	low-middle SDI	Armenia
743	1996	0.560538	low-middle SDI	Armenia
744	1997	0.564627	low-middle SDI	Armenia
745	1998	0.569557	low-middle SDI	Armenia
746	1999	0.574323	low-middle SDI	Armenia
747	2000	0.579438	low-middle SDI	Armenia
748	2001	0.585419	low-middle SDI	Armenia
749	2002	0.592711	low-middle SDI	Armenia
750	2003	0.600809	low-middle SDI	Armenia
751	2004	0.609032	low-middle SDI	Armenia
752	2005	0.61776	middle SDI	Armenia
753	2006	0.626688	middle SDI	Armenia
754	2007	0.635871	middle SDI	Armenia
755	2008	0.644432	middle SDI	Armenia
756	2009	0.649715	middle SDI	Armenia
757	2010	0.654812	middle SDI	Armenia
758	2011	0.659818	middle SDI	Armenia
759	2012	0.664833	middle SDI	Armenia
760	2013	0.669534	middle SDI	Armenia
761	2014	0.673932	middle SDI	Armenia
762	2015	0.678055	middle SDI	Armenia
763	2016	0.681746	middle SDI	Armenia
764	2017	0.68598	middle SDI	Armenia
765	2018	0.690277	middle-high SDI	Armenia
766	2019	0.694766	middle-high SDI	Armenia
767	2020	0.698269	middle-high SDI	Armenia
768	2021	0.701833	middle-high SDI	Armenia
769	1990	0.595986	low-middle SDI	Azerbaijan
770	1991	0.595808	low-middle SDI	Azerbaijan
771	1992	0.594651	low-middle SDI	Azerbaijan
772	1993	0.593543	low-middle SDI	Azerbaijan
773	1994	0.592089	low-middle SDI	Azerbaijan
774	1995	0.589441	low-middle SDI	Azerbaijan
775	1996	0.586316	low-middle SDI	Azerbaijan
776	1997	0.583222	low-middle SDI	Azerbaijan
777	1998	0.580393	low-middle SDI	Azerbaijan
778	1999	0.579193	low-middle SDI	Azerbaijan
779	2000	0.580021	low-middle SDI	Azerbaijan
780	2001	0.582194	low-middle SDI	Azerbaijan
781	2002	0.585716	low-middle SDI	Azerbaijan
782	2003	0.590039	low-middle SDI	Azerbaijan
783	2004	0.594646	low-middle SDI	Azerbaijan
784	2005	0.602485	low-middle SDI	Azerbaijan
785	2006	0.613771	middle SDI	Azerbaijan
786	2007	0.626111	middle SDI	Azerbaijan
787	2008	0.636901	middle SDI	Azerbaijan
788	2009	0.645163	middle SDI	Azerbaijan
789	2010	0.652057	middle SDI	Azerbaijan
790	2011	0.657972	middle SDI	Azerbaijan
791	2012	0.662897	middle SDI	Azerbaijan
792	2013	0.667659	middle SDI	Azerbaijan
793	2014	0.672163	middle SDI	Azerbaijan
794	2015	0.676245	middle SDI	Azerbaijan
795	2016	0.679808	middle SDI	Azerbaijan
796	2017	0.683263	middle SDI	Azerbaijan
797	2018	0.686561	middle SDI	Azerbaijan
798	2019	0.689835	middle SDI	Azerbaijan
799	2020	0.692605	middle-high SDI	Azerbaijan
800	2021	0.694851	middle-high SDI	Azerbaijan
801	1990	0.656136	middle SDI	Georgia
802	1991	0.662113	middle SDI	Georgia
803	1992	0.665021	middle SDI	Georgia
804	1993	0.663467	middle SDI	Georgia
805	1994	0.658134	middle SDI	Georgia
806	1995	0.651364	middle SDI	Georgia
807	1996	0.644558	middle SDI	Georgia
808	1997	0.638526	middle SDI	Georgia
809	1998	0.633348	middle SDI	Georgia
810	1999	0.630278	middle SDI	Georgia
811	2000	0.630266	middle SDI	Georgia
812	2001	0.633388	middle SDI	Georgia
813	2002	0.63837	middle SDI	Georgia
814	2003	0.644066	middle SDI	Georgia
815	2004	0.648921	middle SDI	Georgia
816	2005	0.653616	middle SDI	Georgia
817	2006	0.658403	middle SDI	Georgia
818	2007	0.663698	middle SDI	Georgia
819	2008	0.668442	middle SDI	Georgia
820	2009	0.672449	middle SDI	Georgia
821	2010	0.677035	middle SDI	Georgia
822	2011	0.681567	middle SDI	Georgia
823	2012	0.685519	middle SDI	Georgia
824	2013	0.688603	middle SDI	Georgia
825	2014	0.692155	middle-high SDI	Georgia
826	2015	0.697316	middle-high SDI	Georgia
827	2016	0.703731	middle-high SDI	Georgia
828	2017	0.710875	middle-high SDI	Georgia
829	2018	0.717994	middle-high SDI	Georgia
830	2019	0.724536	middle-high SDI	Georgia
831	2020	0.729126	middle-high SDI	Georgia
832	2021	0.732474	middle-high SDI	Georgia
833	1990	0.589436	low-middle SDI	Kazakhstan
834	1991	0.590968	low-middle SDI	Kazakhstan
835	1992	0.596128	low-middle SDI	Kazakhstan
836	1993	0.603138	low-middle SDI	Kazakhstan
837	1994	0.610591	middle SDI	Kazakhstan
838	1995	0.618574	middle SDI	Kazakhstan
839	1996	0.626013	middle SDI	Kazakhstan
840	1997	0.631167	middle SDI	Kazakhstan
841	1998	0.635389	middle SDI	Kazakhstan
842	1999	0.64018	middle SDI	Kazakhstan
843	2000	0.64469	middle SDI	Kazakhstan
844	2001	0.648397	middle SDI	Kazakhstan
845	2002	0.651529	middle SDI	Kazakhstan
846	2003	0.654836	middle SDI	Kazakhstan
847	2004	0.658733	middle SDI	Kazakhstan
848	2005	0.662944	middle SDI	Kazakhstan
849	2006	0.667049	middle SDI	Kazakhstan
850	2007	0.671367	middle SDI	Kazakhstan
851	2008	0.676353	middle SDI	Kazakhstan
852	2009	0.681607	middle SDI	Kazakhstan
853	2010	0.686997	middle SDI	Kazakhstan
854	2011	0.691759	middle-high SDI	Kazakhstan
855	2012	0.695313	middle-high SDI	Kazakhstan
856	2013	0.699054	middle-high SDI	Kazakhstan
857	2014	0.703512	middle-high SDI	Kazakhstan
858	2015	0.70823	middle-high SDI	Kazakhstan
859	2016	0.712569	middle-high SDI	Kazakhstan
860	2017	0.716027	middle-high SDI	Kazakhstan
861	2018	0.718532	middle-high SDI	Kazakhstan
862	2019	0.720798	middle-high SDI	Kazakhstan
863	2020	0.722789	middle-high SDI	Kazakhstan
864	2021	0.725144	middle-high SDI	Kazakhstan
865	1990	0.519408	low-middle SDI	Kyrgyzstan
866	1991	0.523747	low-middle SDI	Kyrgyzstan
867	1992	0.527902	low-middle SDI	Kyrgyzstan
868	1993	0.532431	low-middle SDI	Kyrgyzstan
869	1994	0.536233	low-middle SDI	Kyrgyzstan
870	1995	0.539053	low-middle SDI	Kyrgyzstan
871	1996	0.541629	low-middle SDI	Kyrgyzstan
872	1997	0.543341	low-middle SDI	Kyrgyzstan
873	1998	0.543259	low-middle SDI	Kyrgyzstan
874	1999	0.542867	low-middle SDI	Kyrgyzstan
875	2000	0.543036	low-middle SDI	Kyrgyzstan
876	2001	0.543806	low-middle SDI	Kyrgyzstan
877	2002	0.544375	low-middle SDI	Kyrgyzstan
878	2003	0.545649	low-middle SDI	Kyrgyzstan
879	2004	0.547262	low-middle SDI	Kyrgyzstan
880	2005	0.54826	low-middle SDI	Kyrgyzstan
881	2006	0.549384	low-middle SDI	Kyrgyzstan
882	2007	0.551146	low-middle SDI	Kyrgyzstan
883	2008	0.553206	low-middle SDI	Kyrgyzstan
884	2009	0.555124	low-middle SDI	Kyrgyzstan
885	2010	0.556417	low-middle SDI	Kyrgyzstan
886	2011	0.558923	low-middle SDI	Kyrgyzstan
887	2012	0.561542	low-middle SDI	Kyrgyzstan
888	2013	0.565777	low-middle SDI	Kyrgyzstan
889	2014	0.570569	low-middle SDI	Kyrgyzstan
890	2015	0.575463	low-middle SDI	Kyrgyzstan
891	2016	0.580389	low-middle SDI	Kyrgyzstan
892	2017	0.585766	low-middle SDI	Kyrgyzstan
893	2018	0.591237	low-middle SDI	Kyrgyzstan
894	2019	0.596502	low-middle SDI	Kyrgyzstan
895	2020	0.6005	low-middle SDI	Kyrgyzstan
896	2021	0.603979	low-middle SDI	Kyrgyzstan
897	1990	0.46655	low-middle SDI	Mongolia
898	1991	0.472199	low-middle SDI	Mongolia
899	1992	0.477587	low-middle SDI	Mongolia
900	1993	0.482727	low-middle SDI	Mongolia
901	1994	0.488277	low-middle SDI	Mongolia
902	1995	0.495007	low-middle SDI	Mongolia
903	1996	0.501704	low-middle SDI	Mongolia
904	1997	0.508558	low-middle SDI	Mongolia
905	1998	0.514793	low-middle SDI	Mongolia
906	1999	0.520781	low-middle SDI	Mongolia
907	2000	0.52665	low-middle SDI	Mongolia
908	2001	0.53262	low-middle SDI	Mongolia
909	2002	0.538425	low-middle SDI	Mongolia
910	2003	0.543972	low-middle SDI	Mongolia
911	2004	0.549551	low-middle SDI	Mongolia
912	2005	0.55468	low-middle SDI	Mongolia
913	2006	0.559561	low-middle SDI	Mongolia
914	2007	0.564237	low-middle SDI	Mongolia
915	2008	0.568501	low-middle SDI	Mongolia
916	2009	0.571342	low-middle SDI	Mongolia
917	2010	0.574407	low-middle SDI	Mongolia
918	2011	0.578601	low-middle SDI	Mongolia
919	2012	0.583256	low-middle SDI	Mongolia
920	2013	0.588081	low-middle SDI	Mongolia
921	2014	0.592867	low-middle SDI	Mongolia
922	2015	0.59686	low-middle SDI	Mongolia
923	2016	0.600261	low-middle SDI	Mongolia
924	2017	0.603722	low-middle SDI	Mongolia
925	2018	0.607502	low-middle SDI	Mongolia
926	2019	0.611251	middle SDI	Mongolia
927	2020	0.61463	middle SDI	Mongolia
928	2021	0.617622	middle SDI	Mongolia
929	1990	0.466155	low-middle SDI	Tajikistan
930	1991	0.472342	low-middle SDI	Tajikistan
931	1992	0.475745	low-middle SDI	Tajikistan
932	1993	0.478239	low-middle SDI	Tajikistan
933	1994	0.478726	low-middle SDI	Tajikistan
934	1995	0.477587	low-middle SDI	Tajikistan
935	1996	0.474346	low-middle SDI	Tajikistan
936	1997	0.470275	low-middle SDI	Tajikistan
937	1998	0.465342	low-middle SDI	Tajikistan
938	1999	0.460506	low-middle SDI	Tajikistan
939	2000	0.457061	low-middle SDI	Tajikistan
940	2001	0.456257	low-middle SDI	Tajikistan
941	2002	0.458808	low-middle SDI	Tajikistan
942	2003	0.46333	low-middle SDI	Tajikistan
943	2004	0.469154	low-middle SDI	Tajikistan
944	2005	0.474638	low-middle SDI	Tajikistan
945	2006	0.479652	low-middle SDI	Tajikistan
946	2007	0.484211	low-middle SDI	Tajikistan
947	2008	0.488441	low-middle SDI	Tajikistan
948	2009	0.492064	low-middle SDI	Tajikistan
949	2010	0.495894	low-middle SDI	Tajikistan
950	2011	0.49987	low-middle SDI	Tajikistan
951	2012	0.503954	low-middle SDI	Tajikistan
952	2013	0.507971	low-middle SDI	Tajikistan
953	2014	0.51199	low-middle SDI	Tajikistan
954	2015	0.515783	low-middle SDI	Tajikistan
955	2016	0.519897	low-middle SDI	Tajikistan
956	2017	0.524493	low-middle SDI	Tajikistan
957	2018	0.529154	low-middle SDI	Tajikistan
958	2019	0.53377	low-middle SDI	Tajikistan
959	2020	0.537691	low-middle SDI	Tajikistan
960	2021	0.541511	low-middle SDI	Tajikistan
961	1990	0.563127	low-middle SDI	Turkmenistan
962	1991	0.564939	low-middle SDI	Turkmenistan
963	1992	0.565588	low-middle SDI	Turkmenistan
964	1993	0.567174	low-middle SDI	Turkmenistan
965	1994	0.567289	low-middle SDI	Turkmenistan
966	1995	0.567199	low-middle SDI	Turkmenistan
967	1996	0.567061	low-middle SDI	Turkmenistan
968	1997	0.565623	low-middle SDI	Turkmenistan
969	1998	0.564405	low-middle SDI	Turkmenistan
970	1999	0.564716	low-middle SDI	Turkmenistan
971	2000	0.567421	low-middle SDI	Turkmenistan
972	2001	0.571044	low-middle SDI	Turkmenistan
973	2002	0.575596	low-middle SDI	Turkmenistan
974	2003	0.58082	low-middle SDI	Turkmenistan
975	2004	0.586712	low-middle SDI	Turkmenistan
976	2005	0.593389	low-middle SDI	Turkmenistan
977	2006	0.599896	low-middle SDI	Turkmenistan
978	2007	0.606042	low-middle SDI	Turkmenistan
979	2008	0.611923	middle SDI	Turkmenistan
980	2009	0.617653	middle SDI	Turkmenistan
981	2010	0.623235	middle SDI	Turkmenistan
982	2011	0.629234	middle SDI	Turkmenistan
983	2012	0.635263	middle SDI	Turkmenistan
984	2013	0.641362	middle SDI	Turkmenistan
985	2014	0.647542	middle SDI	Turkmenistan
986	2015	0.653353	middle SDI	Turkmenistan
987	2016	0.658946	middle SDI	Turkmenistan
988	2017	0.664285	middle SDI	Turkmenistan
989	2018	0.669434	middle SDI	Turkmenistan
990	2019	0.674304	middle SDI	Turkmenistan
991	2020	0.678298	middle SDI	Turkmenistan
992	2021	0.682161	middle SDI	Turkmenistan
993	1990	0.500242	low-middle SDI	Uzbekistan
994	1991	0.501545	low-middle SDI	Uzbekistan
995	1992	0.502905	low-middle SDI	Uzbekistan
996	1993	0.506557	low-middle SDI	Uzbekistan
997	1994	0.511019	low-middle SDI	Uzbekistan
998	1995	0.516986	low-middle SDI	Uzbekistan
999	1996	0.524393	low-middle SDI	Uzbekistan
1000	1997	0.532686	low-middle SDI	Uzbekistan
1001	1998	0.541279	low-middle SDI	Uzbekistan
1002	1999	0.549739	low-middle SDI	Uzbekistan
1003	2000	0.557522	low-middle SDI	Uzbekistan
1004	2001	0.564803	low-middle SDI	Uzbekistan
1005	2002	0.57169	low-middle SDI	Uzbekistan
1006	2003	0.578007	low-middle SDI	Uzbekistan
1007	2004	0.583943	low-middle SDI	Uzbekistan
1008	2005	0.589531	low-middle SDI	Uzbekistan
1009	2006	0.594498	low-middle SDI	Uzbekistan
1010	2007	0.599628	low-middle SDI	Uzbekistan
1011	2008	0.604889	low-middle SDI	Uzbekistan
1012	2009	0.610352	middle SDI	Uzbekistan
1013	2010	0.616098	middle SDI	Uzbekistan
1014	2011	0.621345	middle SDI	Uzbekistan
1015	2012	0.626202	middle SDI	Uzbekistan
1016	2013	0.630796	middle SDI	Uzbekistan
1017	2014	0.635257	middle SDI	Uzbekistan
1018	2015	0.639806	middle SDI	Uzbekistan
1019	2016	0.644231	middle SDI	Uzbekistan
1020	2017	0.648119	middle SDI	Uzbekistan
1021	2018	0.651918	middle SDI	Uzbekistan
1022	2019	0.655837	middle SDI	Uzbekistan
1023	2020	0.659124	middle SDI	Uzbekistan
1024	2021	0.662622	middle SDI	Uzbekistan
1025	1990	0.557773	low-middle SDI	Albania
1026	1991	0.555629	low-middle SDI	Albania
1027	1992	0.553108	low-middle SDI	Albania
1028	1993	0.552453	low-middle SDI	Albania
1029	1994	0.553764	low-middle SDI	Albania
1030	1995	0.557041	low-middle SDI	Albania
1031	1996	0.562249	low-middle SDI	Albania
1032	1997	0.566803	low-middle SDI	Albania
1033	1998	0.572534	low-middle SDI	Albania
1034	1999	0.578295	low-middle SDI	Albania
1035	2000	0.584664	low-middle SDI	Albania
1036	2001	0.592413	low-middle SDI	Albania
1037	2002	0.599866	low-middle SDI	Albania
1038	2003	0.606971	low-middle SDI	Albania
1039	2004	0.613864	middle SDI	Albania
1040	2005	0.62068	middle SDI	Albania
1041	2006	0.627486	middle SDI	Albania
1042	2007	0.634168	middle SDI	Albania
1043	2008	0.640766	middle SDI	Albania
1044	2009	0.646816	middle SDI	Albania
1045	2010	0.652654	middle SDI	Albania
1046	2011	0.658197	middle SDI	Albania
1047	2012	0.663557	middle SDI	Albania
1048	2013	0.66874	middle SDI	Albania
1049	2014	0.674113	middle SDI	Albania
1050	2015	0.679669	middle SDI	Albania
1051	2016	0.685037	middle SDI	Albania
1052	2017	0.690379	middle-high SDI	Albania
1053	2018	0.695567	middle-high SDI	Albania
1054	2019	0.700288	middle-high SDI	Albania
1055	2020	0.70379	middle-high SDI	Albania
1056	2021	0.70685	middle-high SDI	Albania
1057	1990	0.541133	low-middle SDI	Bosnia and Herzegovina
1058	1991	0.541346	low-middle SDI	Bosnia and Herzegovina
1059	1992	0.539303	low-middle SDI	Bosnia and Herzegovina
1060	1993	0.536032	low-middle SDI	Bosnia and Herzegovina
1061	1994	0.533853	low-middle SDI	Bosnia and Herzegovina
1062	1995	0.534026	low-middle SDI	Bosnia and Herzegovina
1063	1996	0.545549	low-middle SDI	Bosnia and Herzegovina
1064	1997	0.563565	low-middle SDI	Bosnia and Herzegovina
1065	1998	0.58183	low-middle SDI	Bosnia and Herzegovina
1066	1999	0.597997	low-middle SDI	Bosnia and Herzegovina
1067	2000	0.610951	middle SDI	Bosnia and Herzegovina
1068	2001	0.621989	middle SDI	Bosnia and Herzegovina
1069	2002	0.632076	middle SDI	Bosnia and Herzegovina
1070	2003	0.640635	middle SDI	Bosnia and Herzegovina
1071	2004	0.647794	middle SDI	Bosnia and Herzegovina
1072	2005	0.653859	middle SDI	Bosnia and Herzegovina
1073	2006	0.659814	middle SDI	Bosnia and Herzegovina
1074	2007	0.665579	middle SDI	Bosnia and Herzegovina
1075	2008	0.671101	middle SDI	Bosnia and Herzegovina
1076	2009	0.676033	middle SDI	Bosnia and Herzegovina
1077	2010	0.680824	middle SDI	Bosnia and Herzegovina
1078	2011	0.685399	middle SDI	Bosnia and Herzegovina
1079	2012	0.689507	middle SDI	Bosnia and Herzegovina
1080	2013	0.693509	middle-high SDI	Bosnia and Herzegovina
1081	2014	0.697032	middle-high SDI	Bosnia and Herzegovina
1082	2015	0.700446	middle-high SDI	Bosnia and Herzegovina
1083	2016	0.704079	middle-high SDI	Bosnia and Herzegovina
1084	2017	0.708053	middle-high SDI	Bosnia and Herzegovina
1085	2018	0.712347	middle-high SDI	Bosnia and Herzegovina
1086	2019	0.716857	middle-high SDI	Bosnia and Herzegovina
1087	2020	0.720202	middle-high SDI	Bosnia and Herzegovina
1088	2021	0.723078	middle-high SDI	Bosnia and Herzegovina
1089	1990	0.633446	middle SDI	Bulgaria
1090	1991	0.643069	middle SDI	Bulgaria
1091	1992	0.651187	middle SDI	Bulgaria
1092	1993	0.659162	middle SDI	Bulgaria
1093	1994	0.66743	middle SDI	Bulgaria
1094	1995	0.674	middle SDI	Bulgaria
1095	1996	0.678863	middle SDI	Bulgaria
1096	1997	0.680221	middle SDI	Bulgaria
1097	1998	0.678497	middle SDI	Bulgaria
1098	1999	0.677447	middle SDI	Bulgaria
1099	2000	0.681005	middle SDI	Bulgaria
1100	2001	0.686487	middle SDI	Bulgaria
1101	2002	0.691512	middle-high SDI	Bulgaria
1102	2003	0.695566	middle-high SDI	Bulgaria
1103	2004	0.699882	middle-high SDI	Bulgaria
1104	2005	0.704471	middle-high SDI	Bulgaria
1105	2006	0.708868	middle-high SDI	Bulgaria
1106	2007	0.713192	middle-high SDI	Bulgaria
1107	2008	0.717672	middle-high SDI	Bulgaria
1108	2009	0.723677	middle-high SDI	Bulgaria
1109	2010	0.730702	middle-high SDI	Bulgaria
1110	2011	0.735749	middle-high SDI	Bulgaria
1111	2012	0.739178	middle-high SDI	Bulgaria
1112	2013	0.742136	middle-high SDI	Bulgaria
1113	2014	0.745373	middle-high SDI	Bulgaria
1114	2015	0.748979	middle-high SDI	Bulgaria
1115	2016	0.752259	middle-high SDI	Bulgaria
1116	2017	0.755666	middle-high SDI	Bulgaria
1117	2018	0.759148	middle-high SDI	Bulgaria
1118	2019	0.76236	middle-high SDI	Bulgaria
1119	2020	0.76509	middle-high SDI	Bulgaria
1120	2021	0.768151	middle-high SDI	Bulgaria
1121	1990	0.668906	middle SDI	Croatia
1122	1991	0.674725	middle SDI	Croatia
1123	1992	0.678093	middle SDI	Croatia
1124	1993	0.678221	middle SDI	Croatia
1125	1994	0.677548	middle SDI	Croatia
1126	1995	0.677029	middle SDI	Croatia
1127	1996	0.679507	middle SDI	Croatia
1128	1997	0.685365	middle SDI	Croatia
1129	1998	0.691366	middle-high SDI	Croatia
1130	1999	0.696636	middle-high SDI	Croatia
1131	2000	0.70304	middle-high SDI	Croatia
1132	2001	0.709537	middle-high SDI	Croatia
1133	2002	0.715383	middle-high SDI	Croatia
1134	2003	0.72113	middle-high SDI	Croatia
1135	2004	0.726328	middle-high SDI	Croatia
1136	2005	0.732154	middle-high SDI	Croatia
1137	2006	0.738067	middle-high SDI	Croatia
1138	2007	0.743149	middle-high SDI	Croatia
1139	2008	0.74847	middle-high SDI	Croatia
1140	2009	0.754066	middle-high SDI	Croatia
1141	2010	0.759472	middle-high SDI	Croatia
1142	2011	0.763686	middle-high SDI	Croatia
1143	2012	0.767405	middle-high SDI	Croatia
1144	2013	0.771152	middle-high SDI	Croatia
1145	2014	0.774479	middle-high SDI	Croatia
1146	2015	0.777866	middle-high SDI	Croatia
1147	2016	0.781444	middle-high SDI	Croatia
1148	2017	0.785075	middle-high SDI	Croatia
1149	2018	0.788671	middle-high SDI	Croatia
1150	2019	0.792475	middle-high SDI	Croatia
1151	2020	0.795462	middle-high SDI	Croatia
1152	2021	0.798341	middle-high SDI	Croatia
1153	1990	0.681848	middle SDI	Czechia
1154	1991	0.688003	middle SDI	Czechia
1155	1992	0.697578	middle-high SDI	Czechia
1156	1993	0.710853	middle-high SDI	Czechia
1157	1994	0.72597	middle-high SDI	Czechia
1158	1995	0.737982	middle-high SDI	Czechia
1159	1996	0.746041	middle-high SDI	Czechia
1160	1997	0.75168	middle-high SDI	Czechia
1161	1998	0.757034	middle-high SDI	Czechia
1162	1999	0.762429	middle-high SDI	Czechia
1163	2000	0.767766	middle-high SDI	Czechia
1164	2001	0.772167	middle-high SDI	Czechia
1165	2002	0.776928	middle-high SDI	Czechia
1166	2003	0.782448	middle-high SDI	Czechia
1167	2004	0.787126	middle-high SDI	Czechia
1168	2005	0.791334	middle-high SDI	Czechia
1169	2006	0.794923	middle-high SDI	Czechia
1170	2007	0.798254	middle-high SDI	Czechia
1171	2008	0.801765	middle-high SDI	Czechia
1172	2009	0.804962	middle-high SDI	Czechia
1173	2010	0.808747	middle-high SDI	Czechia
1174	2011	0.812055	high SDI	Czechia
1175	2012	0.81423	high SDI	Czechia
1176	2013	0.815615	high SDI	Czechia
1177	2014	0.816227	high SDI	Czechia
1178	2015	0.816565	high SDI	Czechia
1179	2016	0.817153	high SDI	Czechia
1180	2017	0.819068	high SDI	Czechia
1181	2018	0.822034	high SDI	Czechia
1182	2019	0.824784	high SDI	Czechia
1183	2020	0.826627	high SDI	Czechia
1184	2021	0.82845	high SDI	Czechia
1185	1990	0.64942	middle SDI	Hungary
1186	1991	0.653707	middle SDI	Hungary
1187	1992	0.660383	middle SDI	Hungary
1188	1993	0.667544	middle SDI	Hungary
1189	1994	0.675051	middle SDI	Hungary
1190	1995	0.683186	middle SDI	Hungary
1191	1996	0.690883	middle-high SDI	Hungary
1192	1997	0.697936	middle-high SDI	Hungary
1193	1998	0.704203	middle-high SDI	Hungary
1194	1999	0.709981	middle-high SDI	Hungary
1195	2000	0.715805	middle-high SDI	Hungary
1196	2001	0.722099	middle-high SDI	Hungary
1197	2002	0.728385	middle-high SDI	Hungary
1198	2003	0.734451	middle-high SDI	Hungary
1199	2004	0.7401	middle-high SDI	Hungary
1200	2005	0.745357	middle-high SDI	Hungary
1201	2006	0.750515	middle-high SDI	Hungary
1202	2007	0.754943	middle-high SDI	Hungary
1203	2008	0.759317	middle-high SDI	Hungary
1204	2009	0.763564	middle-high SDI	Hungary
1205	2010	0.767329	middle-high SDI	Hungary
1206	2011	0.769702	middle-high SDI	Hungary
1207	2012	0.770784	middle-high SDI	Hungary
1208	2013	0.771562	middle-high SDI	Hungary
1209	2014	0.772575	middle-high SDI	Hungary
1210	2015	0.774047	middle-high SDI	Hungary
1211	2016	0.77615	middle-high SDI	Hungary
1212	2017	0.779116	middle-high SDI	Hungary
1213	2018	0.782084	middle-high SDI	Hungary
1214	2019	0.78491	middle-high SDI	Hungary
1215	2020	0.78762	middle-high SDI	Hungary
1216	2021	0.790755	middle-high SDI	Hungary
1217	1990	0.609026	low-middle SDI	North Macedonia
1218	1991	0.611337	middle SDI	North Macedonia
1219	1992	0.612709	middle SDI	North Macedonia
1220	1993	0.613195	middle SDI	North Macedonia
1221	1994	0.614363	middle SDI	North Macedonia
1222	1995	0.616995	middle SDI	North Macedonia
1223	1996	0.620944	middle SDI	North Macedonia
1224	1997	0.626224	middle SDI	North Macedonia
1225	1998	0.632059	middle SDI	North Macedonia
1226	1999	0.636687	middle SDI	North Macedonia
1227	2000	0.641651	middle SDI	North Macedonia
1228	2001	0.64805	middle SDI	North Macedonia
1229	2002	0.655399	middle SDI	North Macedonia
1230	2003	0.663409	middle SDI	North Macedonia
1231	2004	0.671238	middle SDI	North Macedonia
1232	2005	0.678047	middle SDI	North Macedonia
1233	2006	0.684044	middle SDI	North Macedonia
1234	2007	0.689729	middle SDI	North Macedonia
1235	2008	0.695377	middle-high SDI	North Macedonia
1236	2009	0.700453	middle-high SDI	North Macedonia
1237	2010	0.705589	middle-high SDI	North Macedonia
1238	2011	0.710593	middle-high SDI	North Macedonia
1239	2012	0.715173	middle-high SDI	North Macedonia
1240	2013	0.719671	middle-high SDI	North Macedonia
1241	2014	0.72409	middle-high SDI	North Macedonia
1242	2015	0.728604	middle-high SDI	North Macedonia
1243	2016	0.733174	middle-high SDI	North Macedonia
1244	2017	0.73734	middle-high SDI	North Macedonia
1245	2018	0.741334	middle-high SDI	North Macedonia
1246	2019	0.745194	middle-high SDI	North Macedonia
1247	2020	0.74785	middle-high SDI	North Macedonia
1248	2021	0.75063	middle-high SDI	North Macedonia
1249	1990	0.674226	middle SDI	Montenegro
1250	1991	0.674306	middle SDI	Montenegro
1251	1992	0.672665	middle SDI	Montenegro
1252	1993	0.668666	middle SDI	Montenegro
1253	1994	0.665012	middle SDI	Montenegro
1254	1995	0.662765	middle SDI	Montenegro
1255	1996	0.663415	middle SDI	Montenegro
1256	1997	0.665542	middle SDI	Montenegro
1257	1998	0.669025	middle SDI	Montenegro
1258	1999	0.672096	middle SDI	Montenegro
1259	2000	0.677307	middle SDI	Montenegro
1260	2001	0.683433	middle SDI	Montenegro
1261	2002	0.689939	middle SDI	Montenegro
1262	2003	0.696518	middle-high SDI	Montenegro
1263	2004	0.702998	middle-high SDI	Montenegro
1264	2005	0.709065	middle-high SDI	Montenegro
1265	2006	0.715459	middle-high SDI	Montenegro
1266	2007	0.722504	middle-high SDI	Montenegro
1267	2008	0.729982	middle-high SDI	Montenegro
1268	2009	0.736539	middle-high SDI	Montenegro
1269	2010	0.743348	middle-high SDI	Montenegro
1270	2011	0.75008	middle-high SDI	Montenegro
1271	2012	0.755578	middle-high SDI	Montenegro
1272	2013	0.760887	middle-high SDI	Montenegro
1273	2014	0.765777	middle-high SDI	Montenegro
1274	2015	0.770561	middle-high SDI	Montenegro
1275	2016	0.775201	middle-high SDI	Montenegro
1276	2017	0.779765	middle-high SDI	Montenegro
1277	2018	0.784409	middle-high SDI	Montenegro
1278	2019	0.789027	middle-high SDI	Montenegro
1279	2020	0.792554	middle-high SDI	Montenegro
1280	2021	0.795801	middle-high SDI	Montenegro
1281	1990	0.627228	middle SDI	Poland
1282	1991	0.632671	middle SDI	Poland
1283	1992	0.640662	middle SDI	Poland
1284	1993	0.64895	middle SDI	Poland
1285	1994	0.658011	middle SDI	Poland
1286	1995	0.666679	middle SDI	Poland
1287	1996	0.674379	middle SDI	Poland
1288	1997	0.682588	middle SDI	Poland
1289	1998	0.690806	middle-high SDI	Poland
1290	1999	0.698536	middle-high SDI	Poland
1291	2000	0.706662	middle-high SDI	Poland
1292	2001	0.714831	middle-high SDI	Poland
1293	2002	0.722009	middle-high SDI	Poland
1294	2003	0.728155	middle-high SDI	Poland
1295	2004	0.733673	middle-high SDI	Poland
1296	2005	0.738429	middle-high SDI	Poland
1297	2006	0.742364	middle-high SDI	Poland
1298	2007	0.746009	middle-high SDI	Poland
1299	2008	0.750521	middle-high SDI	Poland
1300	2009	0.756427	middle-high SDI	Poland
1301	2010	0.763185	middle-high SDI	Poland
1302	2011	0.769407	middle-high SDI	Poland
1303	2012	0.774681	middle-high SDI	Poland
1304	2013	0.779434	middle-high SDI	Poland
1305	2014	0.783682	middle-high SDI	Poland
1306	2015	0.787445	middle-high SDI	Poland
1307	2016	0.790651	middle-high SDI	Poland
1308	2017	0.79453	middle-high SDI	Poland
1309	2018	0.799479	middle-high SDI	Poland
1310	2019	0.804791	middle-high SDI	Poland
1311	2020	0.808795	middle-high SDI	Poland
1312	2021	0.812043	high SDI	Poland
1313	1990	0.619299	middle SDI	Romania
1314	1991	0.626796	middle SDI	Romania
1315	1992	0.630475	middle SDI	Romania
1316	1993	0.633801	middle SDI	Romania
1317	1994	0.638372	middle SDI	Romania
1318	1995	0.643719	middle SDI	Romania
1319	1996	0.648104	middle SDI	Romania
1320	1997	0.651226	middle SDI	Romania
1321	1998	0.654928	middle SDI	Romania
1322	1999	0.659545	middle SDI	Romania
1323	2000	0.665294	middle SDI	Romania
1324	2001	0.67202	middle SDI	Romania
1325	2002	0.678297	middle SDI	Romania
1326	2003	0.684075	middle SDI	Romania
1327	2004	0.690417	middle-high SDI	Romania
1328	2005	0.694999	middle-high SDI	Romania
1329	2006	0.699491	middle-high SDI	Romania
1330	2007	0.704524	middle-high SDI	Romania
1331	2008	0.710757	middle-high SDI	Romania
1332	2009	0.717445	middle-high SDI	Romania
1333	2010	0.723891	middle-high SDI	Romania
1334	2011	0.729018	middle-high SDI	Romania
1335	2012	0.733892	middle-high SDI	Romania
1336	2013	0.73788	middle-high SDI	Romania
1337	2014	0.740395	middle-high SDI	Romania
1338	2015	0.743474	middle-high SDI	Romania
1339	2016	0.747059	middle-high SDI	Romania
1340	2017	0.751117	middle-high SDI	Romania
1341	2018	0.755533	middle-high SDI	Romania
1342	2019	0.760284	middle-high SDI	Romania
1343	2020	0.764276	middle-high SDI	Romania
1344	2021	0.768454	middle-high SDI	Romania
1345	1990	0.630511	middle SDI	Serbia
1346	1991	0.638017	middle SDI	Serbia
1347	1992	0.641972	middle SDI	Serbia
1348	1993	0.642096	middle SDI	Serbia
1349	1994	0.642223	middle SDI	Serbia
1350	1995	0.64274	middle SDI	Serbia
1351	1996	0.644846	middle SDI	Serbia
1352	1997	0.647162	middle SDI	Serbia
1353	1998	0.650246	middle SDI	Serbia
1354	1999	0.655534	middle SDI	Serbia
1355	2000	0.660753	middle SDI	Serbia
1356	2001	0.665407	middle SDI	Serbia
1357	2002	0.671511	middle SDI	Serbia
1358	2003	0.678335	middle SDI	Serbia
1359	2004	0.68682	middle SDI	Serbia
1360	2005	0.696098	middle-high SDI	Serbia
1361	2006	0.704945	middle-high SDI	Serbia
1362	2007	0.713242	middle-high SDI	Serbia
1363	2008	0.721505	middle-high SDI	Serbia
1364	2009	0.729966	middle-high SDI	Serbia
1365	2010	0.740091	middle-high SDI	Serbia
1366	2011	0.750073	middle-high SDI	Serbia
1367	2012	0.757105	middle-high SDI	Serbia
1368	2013	0.762171	middle-high SDI	Serbia
1369	2014	0.766043	middle-high SDI	Serbia
1370	2015	0.769842	middle-high SDI	Serbia
1371	2016	0.773654	middle-high SDI	Serbia
1372	2017	0.77746	middle-high SDI	Serbia
1373	2018	0.781495	middle-high SDI	Serbia
1374	2019	0.785768	middle-high SDI	Serbia
1375	2020	0.789183	middle-high SDI	Serbia
1376	2021	0.792416	middle-high SDI	Serbia
1377	1990	0.653854	middle SDI	Slovakia
1378	1991	0.658731	middle SDI	Slovakia
1379	1992	0.66583	middle SDI	Slovakia
1380	1993	0.675968	middle SDI	Slovakia
1381	1994	0.688136	middle SDI	Slovakia
1382	1995	0.697477	middle-high SDI	Slovakia
1383	1996	0.704405	middle-high SDI	Slovakia
1384	1997	0.711513	middle-high SDI	Slovakia
1385	1998	0.719059	middle-high SDI	Slovakia
1386	1999	0.726144	middle-high SDI	Slovakia
1387	2000	0.734046	middle-high SDI	Slovakia
1388	2001	0.741393	middle-high SDI	Slovakia
1389	2002	0.746791	middle-high SDI	Slovakia
1390	2003	0.751167	middle-high SDI	Slovakia
1391	2004	0.755837	middle-high SDI	Slovakia
1392	2005	0.761724	middle-high SDI	Slovakia
1393	2006	0.767673	middle-high SDI	Slovakia
1394	2007	0.772914	middle-high SDI	Slovakia
1395	2008	0.777197	middle-high SDI	Slovakia
1396	2009	0.781052	middle-high SDI	Slovakia
1397	2010	0.786254	middle-high SDI	Slovakia
1398	2011	0.791465	middle-high SDI	Slovakia
1399	2012	0.795456	middle-high SDI	Slovakia
1400	2013	0.797904	middle-high SDI	Slovakia
1401	2014	0.799619	middle-high SDI	Slovakia
1402	2015	0.800394	middle-high SDI	Slovakia
1403	2016	0.800878	middle-high SDI	Slovakia
1404	2017	0.802277	middle-high SDI	Slovakia
1405	2018	0.804357	middle-high SDI	Slovakia
1406	2019	0.806448	middle-high SDI	Slovakia
1407	2020	0.808306	middle-high SDI	Slovakia
1408	2021	0.810611	high SDI	Slovakia
1409	1990	0.727464	middle-high SDI	Slovenia
1410	1991	0.732667	middle-high SDI	Slovenia
1411	1992	0.737392	middle-high SDI	Slovenia
1412	1993	0.741774	middle-high SDI	Slovenia
1413	1994	0.746235	middle-high SDI	Slovenia
1414	1995	0.750995	middle-high SDI	Slovenia
1415	1996	0.756349	middle-high SDI	Slovenia
1416	1997	0.762275	middle-high SDI	Slovenia
1417	1998	0.767729	middle-high SDI	Slovenia
1418	1999	0.773236	middle-high SDI	Slovenia
1419	2000	0.779578	middle-high SDI	Slovenia
1420	2001	0.786241	middle-high SDI	Slovenia
1421	2002	0.791806	middle-high SDI	Slovenia
1422	2003	0.796372	middle-high SDI	Slovenia
1423	2004	0.800962	middle-high SDI	Slovenia
1424	2005	0.805601	middle-high SDI	Slovenia
1425	2006	0.809709	middle-high SDI	Slovenia
1426	2007	0.813006	high SDI	Slovenia
1427	2008	0.816347	high SDI	Slovenia
1428	2009	0.818879	high SDI	Slovenia
1429	2010	0.821178	high SDI	Slovenia
1430	2011	0.823024	high SDI	Slovenia
1431	2012	0.824337	high SDI	Slovenia
1432	2013	0.825826	high SDI	Slovenia
1433	2014	0.827799	high SDI	Slovenia
1434	2015	0.829837	high SDI	Slovenia
1435	2016	0.831368	high SDI	Slovenia
1436	2017	0.833038	high SDI	Slovenia
1437	2018	0.835472	high SDI	Slovenia
1438	2019	0.838267	high SDI	Slovenia
1439	2020	0.840374	high SDI	Slovenia
1440	2021	0.842431	high SDI	Slovenia
1441	1990	0.622447	middle SDI	Belarus
1442	1991	0.627038	middle SDI	Belarus
1443	1992	0.632892	middle SDI	Belarus
1444	1993	0.639394	middle SDI	Belarus
1445	1994	0.644653	middle SDI	Belarus
1446	1995	0.64896	middle SDI	Belarus
1447	1996	0.652855	middle SDI	Belarus
1448	1997	0.655627	middle SDI	Belarus
1449	1998	0.657246	middle SDI	Belarus
1450	1999	0.660171	middle SDI	Belarus
1451	2000	0.664706	middle SDI	Belarus
1452	2001	0.671333	middle SDI	Belarus
1453	2002	0.678122	middle SDI	Belarus
1454	2003	0.684869	middle SDI	Belarus
1455	2004	0.692502	middle-high SDI	Belarus
1456	2005	0.698985	middle-high SDI	Belarus
1457	2006	0.705119	middle-high SDI	Belarus
1458	2007	0.711497	middle-high SDI	Belarus
1459	2008	0.719121	middle-high SDI	Belarus
1460	2009	0.727293	middle-high SDI	Belarus
1461	2010	0.734955	middle-high SDI	Belarus
1462	2011	0.739504	middle-high SDI	Belarus
1463	2012	0.743469	middle-high SDI	Belarus
1464	2013	0.748529	middle-high SDI	Belarus
1465	2014	0.753511	middle-high SDI	Belarus
1466	2015	0.758206	middle-high SDI	Belarus
1467	2016	0.764328	middle-high SDI	Belarus
1468	2017	0.771131	middle-high SDI	Belarus
1469	2018	0.776569	middle-high SDI	Belarus
1470	2019	0.780508	middle-high SDI	Belarus
1471	2020	0.782382	middle-high SDI	Belarus
1472	2021	0.784485	middle-high SDI	Belarus
1473	1990	0.674968	middle SDI	Estonia
1474	1991	0.685223	middle SDI	Estonia
1475	1992	0.695587	middle-high SDI	Estonia
1476	1993	0.703693	middle-high SDI	Estonia
1477	1994	0.708456	middle-high SDI	Estonia
1478	1995	0.713173	middle-high SDI	Estonia
1479	1996	0.718813	middle-high SDI	Estonia
1480	1997	0.724652	middle-high SDI	Estonia
1481	1998	0.729027	middle-high SDI	Estonia
1482	1999	0.733251	middle-high SDI	Estonia
1483	2000	0.739713	middle-high SDI	Estonia
1484	2001	0.746602	middle-high SDI	Estonia
1485	2002	0.75263	middle-high SDI	Estonia
1486	2003	0.757816	middle-high SDI	Estonia
1487	2004	0.763224	middle-high SDI	Estonia
1488	2005	0.769112	middle-high SDI	Estonia
1489	2006	0.774452	middle-high SDI	Estonia
1490	2007	0.781074	middle-high SDI	Estonia
1491	2008	0.788599	middle-high SDI	Estonia
1492	2009	0.794728	middle-high SDI	Estonia
1493	2010	0.80083	middle-high SDI	Estonia
1494	2011	0.806633	middle-high SDI	Estonia
1495	2012	0.811109	high SDI	Estonia
1496	2013	0.814887	high SDI	Estonia
1497	2014	0.818771	high SDI	Estonia
1498	2015	0.823221	high SDI	Estonia
1499	2016	0.827364	high SDI	Estonia
1500	2017	0.830975	high SDI	Estonia
1501	2018	0.834566	high SDI	Estonia
1502	2019	0.838574	high SDI	Estonia
1503	2020	0.841817	high SDI	Estonia
1504	2021	0.844918	high SDI	Estonia
1505	1990	0.680194	middle SDI	Latvia
1506	1991	0.688117	middle SDI	Latvia
1507	1992	0.696157	middle-high SDI	Latvia
1508	1993	0.70525	middle-high SDI	Latvia
1509	1994	0.712531	middle-high SDI	Latvia
1510	1995	0.717639	middle-high SDI	Latvia
1511	1996	0.72114	middle-high SDI	Latvia
1512	1997	0.723747	middle-high SDI	Latvia
1513	1998	0.725427	middle-high SDI	Latvia
1514	1999	0.72722	middle-high SDI	Latvia
1515	2000	0.730951	middle-high SDI	Latvia
1516	2001	0.736294	middle-high SDI	Latvia
1517	2002	0.74187	middle-high SDI	Latvia
1518	2003	0.748168	middle-high SDI	Latvia
1519	2004	0.755263	middle-high SDI	Latvia
1520	2005	0.761929	middle-high SDI	Latvia
1521	2006	0.76846	middle-high SDI	Latvia
1522	2007	0.776482	middle-high SDI	Latvia
1523	2008	0.786325	middle-high SDI	Latvia
1524	2009	0.794504	middle-high SDI	Latvia
1525	2010	0.798172	middle-high SDI	Latvia
1526	2011	0.799081	middle-high SDI	Latvia
1527	2012	0.801026	middle-high SDI	Latvia
1528	2013	0.80266	middle-high SDI	Latvia
1529	2014	0.803721	middle-high SDI	Latvia
1530	2015	0.806986	middle-high SDI	Latvia
1531	2016	0.811464	high SDI	Latvia
1532	2017	0.816923	high SDI	Latvia
1533	2018	0.82142	high SDI	Latvia
1534	2019	0.824782	high SDI	Latvia
1535	2020	0.8279	high SDI	Latvia
1536	2021	0.830664	high SDI	Latvia
1537	1990	0.668504	middle SDI	Lithuania
1538	1991	0.673234	middle SDI	Lithuania
1539	1992	0.680993	middle SDI	Lithuania
1540	1993	0.687481	middle SDI	Lithuania
1541	1994	0.691152	middle-high SDI	Lithuania
1542	1995	0.694734	middle-high SDI	Lithuania
1543	1996	0.698591	middle-high SDI	Lithuania
1544	1997	0.702841	middle-high SDI	Lithuania
1545	1998	0.707468	middle-high SDI	Lithuania
1546	1999	0.712834	middle-high SDI	Lithuania
1547	2000	0.719897	middle-high SDI	Lithuania
1548	2001	0.727134	middle-high SDI	Lithuania
1549	2002	0.733793	middle-high SDI	Lithuania
1550	2003	0.74123	middle-high SDI	Lithuania
1551	2004	0.74895	middle-high SDI	Lithuania
1552	2005	0.756352	middle-high SDI	Lithuania
1553	2006	0.763059	middle-high SDI	Lithuania
1554	2007	0.77023	middle-high SDI	Lithuania
1555	2008	0.778274	middle-high SDI	Lithuania
1556	2009	0.78569	middle-high SDI	Lithuania
1557	2010	0.793365	middle-high SDI	Lithuania
1558	2011	0.800925	middle-high SDI	Lithuania
1559	2012	0.807827	middle-high SDI	Lithuania
1560	2013	0.81322	high SDI	Lithuania
1561	2014	0.817886	high SDI	Lithuania
1562	2015	0.823113	high SDI	Lithuania
1563	2016	0.829304	high SDI	Lithuania
1564	2017	0.835872	high SDI	Lithuania
1565	2018	0.841919	high SDI	Lithuania
1566	2019	0.847906	high SDI	Lithuania
1567	2020	0.852752	high SDI	Lithuania
1568	2021	0.856484	high SDI	Lithuania
1569	1990	0.604252	low-middle SDI	Republic of Moldova
1570	1991	0.607271	low-middle SDI	Republic of Moldova
1571	1992	0.609665	low-middle SDI	Republic of Moldova
1572	1993	0.614153	middle SDI	Republic of Moldova
1573	1994	0.617604	middle SDI	Republic of Moldova
1574	1995	0.620951	middle SDI	Republic of Moldova
1575	1996	0.623114	middle SDI	Republic of Moldova
1576	1997	0.62437	middle SDI	Republic of Moldova
1577	1998	0.624117	middle SDI	Republic of Moldova
1578	1999	0.622835	middle SDI	Republic of Moldova
1579	2000	0.622005	middle SDI	Republic of Moldova
1580	2001	0.622936	middle SDI	Republic of Moldova
1581	2002	0.625875	middle SDI	Republic of Moldova
1582	2003	0.629985	middle SDI	Republic of Moldova
1583	2004	0.635395	middle SDI	Republic of Moldova
1584	2005	0.641531	middle SDI	Republic of Moldova
1585	2006	0.647996	middle SDI	Republic of Moldova
1586	2007	0.654216	middle SDI	Republic of Moldova
1587	2008	0.661047	middle SDI	Republic of Moldova
1588	2009	0.666284	middle SDI	Republic of Moldova
1589	2010	0.67199	middle SDI	Republic of Moldova
1590	2011	0.678004	middle SDI	Republic of Moldova
1591	2012	0.68298	middle SDI	Republic of Moldova
1592	2013	0.688519	middle SDI	Republic of Moldova
1593	2014	0.694105	middle-high SDI	Republic of Moldova
1594	2015	0.699355	middle-high SDI	Republic of Moldova
1595	2016	0.705145	middle-high SDI	Republic of Moldova
1596	2017	0.711207	middle-high SDI	Republic of Moldova
1597	2018	0.717244	middle-high SDI	Republic of Moldova
1598	2019	0.723012	middle-high SDI	Republic of Moldova
1599	2020	0.727711	middle-high SDI	Republic of Moldova
1600	2021	0.732215	middle-high SDI	Republic of Moldova
1601	1990	0.671601	middle SDI	Russian Federation
1602	1991	0.680099	middle SDI	Russian Federation
1603	1992	0.688068	middle SDI	Russian Federation
1604	1993	0.692036	middle-high SDI	Russian Federation
1605	1994	0.694145	middle-high SDI	Russian Federation
1606	1995	0.697854	middle-high SDI	Russian Federation
1607	1996	0.701468	middle-high SDI	Russian Federation
1608	1997	0.703753	middle-high SDI	Russian Federation
1609	1998	0.705199	middle-high SDI	Russian Federation
1610	1999	0.706864	middle-high SDI	Russian Federation
1611	2000	0.708644	middle-high SDI	Russian Federation
1612	2001	0.71057	middle-high SDI	Russian Federation
1613	2002	0.713461	middle-high SDI	Russian Federation
1614	2003	0.718875	middle-high SDI	Russian Federation
1615	2004	0.726305	middle-high SDI	Russian Federation
1616	2005	0.733593	middle-high SDI	Russian Federation
1617	2006	0.740065	middle-high SDI	Russian Federation
1618	2007	0.746192	middle-high SDI	Russian Federation
1619	2008	0.752623	middle-high SDI	Russian Federation
1620	2009	0.75796	middle-high SDI	Russian Federation
1621	2010	0.76332	middle-high SDI	Russian Federation
1622	2011	0.767634	middle-high SDI	Russian Federation
1623	2012	0.77192	middle-high SDI	Russian Federation
1624	2013	0.776527	middle-high SDI	Russian Federation
1625	2014	0.780618	middle-high SDI	Russian Federation
1626	2015	0.784914	middle-high SDI	Russian Federation
1627	2016	0.79033	middle-high SDI	Russian Federation
1628	2017	0.795669	middle-high SDI	Russian Federation
1629	2018	0.800108	middle-high SDI	Russian Federation
1630	2019	0.803658	middle-high SDI	Russian Federation
1631	2020	0.806011	middle-high SDI	Russian Federation
1632	2021	0.808536	middle-high SDI	Russian Federation
1633	1990	0.647461	middle SDI	Ukraine
1634	1991	0.65195	middle SDI	Ukraine
1635	1992	0.6576	middle SDI	Ukraine
1636	1993	0.662867	middle SDI	Ukraine
1637	1994	0.665506	middle SDI	Ukraine
1638	1995	0.66695	middle SDI	Ukraine
1639	1996	0.668105	middle SDI	Ukraine
1640	1997	0.669208	middle SDI	Ukraine
1641	1998	0.670322	middle SDI	Ukraine
1642	1999	0.670643	middle SDI	Ukraine
1643	2000	0.671095	middle SDI	Ukraine
1644	2001	0.672468	middle SDI	Ukraine
1645	2002	0.674543	middle SDI	Ukraine
1646	2003	0.678615	middle SDI	Ukraine
1647	2004	0.685381	middle SDI	Ukraine
1648	2005	0.692023	middle-high SDI	Ukraine
1649	2006	0.698093	middle-high SDI	Ukraine
1650	2007	0.704202	middle-high SDI	Ukraine
1651	2008	0.71098	middle-high SDI	Ukraine
1652	2009	0.716185	middle-high SDI	Ukraine
1653	2010	0.72102	middle-high SDI	Ukraine
1654	2011	0.724892	middle-high SDI	Ukraine
1655	2012	0.728817	middle-high SDI	Ukraine
1656	2013	0.734034	middle-high SDI	Ukraine
1657	2014	0.739884	middle-high SDI	Ukraine
1658	2015	0.743791	middle-high SDI	Ukraine
1659	2016	0.746858	middle-high SDI	Ukraine
1660	2017	0.750593	middle-high SDI	Ukraine
1661	2018	0.754452	middle-high SDI	Ukraine
1662	2019	0.75798	middle-high SDI	Ukraine
1663	2020	0.75993	middle-high SDI	Ukraine
1664	2021	0.760774	middle-high SDI	Ukraine
1665	1990	0.666082	middle SDI	Brunei Darussalam
1666	1991	0.671234	middle SDI	Brunei Darussalam
1667	1992	0.676703	middle SDI	Brunei Darussalam
1668	1993	0.682175	middle SDI	Brunei Darussalam
1669	1994	0.687394	middle SDI	Brunei Darussalam
1670	1995	0.692471	middle-high SDI	Brunei Darussalam
1671	1996	0.697602	middle-high SDI	Brunei Darussalam
1672	1997	0.702944	middle-high SDI	Brunei Darussalam
1673	1998	0.70863	middle-high SDI	Brunei Darussalam
1674	1999	0.714851	middle-high SDI	Brunei Darussalam
1675	2000	0.721552	middle-high SDI	Brunei Darussalam
1676	2001	0.728535	middle-high SDI	Brunei Darussalam
1677	2002	0.735344	middle-high SDI	Brunei Darussalam
1678	2003	0.741578	middle-high SDI	Brunei Darussalam
1679	2004	0.747312	middle-high SDI	Brunei Darussalam
1680	2005	0.752482	middle-high SDI	Brunei Darussalam
1681	2006	0.757319	middle-high SDI	Brunei Darussalam
1682	2007	0.761643	middle-high SDI	Brunei Darussalam
1683	2008	0.765714	middle-high SDI	Brunei Darussalam
1684	2009	0.769602	middle-high SDI	Brunei Darussalam
1685	2010	0.773219	middle-high SDI	Brunei Darussalam
1686	2011	0.776632	middle-high SDI	Brunei Darussalam
1687	2012	0.780217	middle-high SDI	Brunei Darussalam
1688	2013	0.784017	middle-high SDI	Brunei Darussalam
1689	2014	0.787733	middle-high SDI	Brunei Darussalam
1690	2015	0.791368	middle-high SDI	Brunei Darussalam
1691	2016	0.794981	middle-high SDI	Brunei Darussalam
1692	2017	0.79831	middle-high SDI	Brunei Darussalam
1693	2018	0.801437	middle-high SDI	Brunei Darussalam
1694	2019	0.804499	middle-high SDI	Brunei Darussalam
1695	2020	0.807424	middle-high SDI	Brunei Darussalam
1696	2021	0.810234	high SDI	Brunei Darussalam
1697	1990	0.790254	middle-high SDI	Japan
1698	1991	0.794616	middle-high SDI	Japan
1699	1992	0.799156	middle-high SDI	Japan
1700	1993	0.802973	middle-high SDI	Japan
1701	1994	0.806689	middle-high SDI	Japan
1702	1995	0.810511	high SDI	Japan
1703	1996	0.813871	high SDI	Japan
1704	1997	0.816676	high SDI	Japan
1705	1998	0.819016	high SDI	Japan
1706	1999	0.821067	high SDI	Japan
1707	2000	0.822939	high SDI	Japan
1708	2001	0.824723	high SDI	Japan
1709	2002	0.826937	high SDI	Japan
1710	2003	0.829392	high SDI	Japan
1711	2004	0.832037	high SDI	Japan
1712	2005	0.834289	high SDI	Japan
1713	2006	0.836222	high SDI	Japan
1714	2007	0.838294	high SDI	Japan
1715	2008	0.840301	high SDI	Japan
1716	2009	0.842134	high SDI	Japan
1717	2010	0.844362	high SDI	Japan
1718	2011	0.84675	high SDI	Japan
1719	2012	0.849061	high SDI	Japan
1720	2013	0.851357	high SDI	Japan
1721	2014	0.853693	high SDI	Japan
1722	2015	0.856097	high SDI	Japan
1723	2016	0.858698	high SDI	Japan
1724	2017	0.861393	high SDI	Japan
1725	2018	0.864237	high SDI	Japan
1726	2019	0.867148	high SDI	Japan
1727	2020	0.869107	high SDI	Japan
1728	2021	0.871242	high SDI	Japan
1729	1990	0.692329	middle-high SDI	Republic of Korea
1730	1991	0.702631	middle-high SDI	Republic of Korea
1731	1992	0.712441	middle-high SDI	Republic of Korea
1732	1993	0.722287	middle-high SDI	Republic of Korea
1733	1994	0.732198	middle-high SDI	Republic of Korea
1734	1995	0.74194	middle-high SDI	Republic of Korea
1735	1996	0.751553	middle-high SDI	Republic of Korea
1736	1997	0.760592	middle-high SDI	Republic of Korea
1737	1998	0.768282	middle-high SDI	Republic of Korea
1738	1999	0.776773	middle-high SDI	Republic of Korea
1739	2000	0.785429	middle-high SDI	Republic of Korea
1740	2001	0.793496	middle-high SDI	Republic of Korea
1741	2002	0.801024	middle-high SDI	Republic of Korea
1742	2003	0.807688	middle-high SDI	Republic of Korea
1743	2004	0.813721	high SDI	Republic of Korea
1744	2005	0.819093	high SDI	Republic of Korea
1745	2006	0.82418	high SDI	Republic of Korea
1746	2007	0.829128	high SDI	Republic of Korea
1747	2008	0.833895	high SDI	Republic of Korea
1748	2009	0.838108	high SDI	Republic of Korea
1749	2010	0.842511	high SDI	Republic of Korea
1750	2011	0.846913	high SDI	Republic of Korea
1751	2012	0.85114	high SDI	Republic of Korea
1752	2013	0.855441	high SDI	Republic of Korea
1753	2014	0.859666	high SDI	Republic of Korea
1754	2015	0.863907	high SDI	Republic of Korea
1755	2016	0.868318	high SDI	Republic of Korea
1756	2017	0.872618	high SDI	Republic of Korea
1757	2018	0.876823	high SDI	Republic of Korea
1758	2019	0.880732	high SDI	Republic of Korea
1759	2020	0.883718	high SDI	Republic of Korea
1760	2021	0.886675	high SDI	Republic of Korea
1761	1990	0.686404	middle SDI	Singapore
1762	1991	0.695056	middle-high SDI	Singapore
1763	1992	0.703428	middle-high SDI	Singapore
1764	1993	0.712315	middle-high SDI	Singapore
1765	1994	0.721257	middle-high SDI	Singapore
1766	1995	0.729982	middle-high SDI	Singapore
1767	1996	0.739028	middle-high SDI	Singapore
1768	1997	0.747572	middle-high SDI	Singapore
1769	1998	0.754873	middle-high SDI	Singapore
1770	1999	0.760831	middle-high SDI	Singapore
1771	2000	0.767717	middle-high SDI	Singapore
1772	2001	0.774295	middle-high SDI	Singapore
1773	2002	0.779736	middle-high SDI	Singapore
1774	2003	0.784166	middle-high SDI	Singapore
1775	2004	0.789853	middle-high SDI	Singapore
1776	2005	0.796456	middle-high SDI	Singapore
1777	2006	0.803343	middle-high SDI	Singapore
1778	2007	0.810625	high SDI	Singapore
1779	2008	0.818124	high SDI	Singapore
1780	2009	0.824252	high SDI	Singapore
1781	2010	0.830222	high SDI	Singapore
1782	2011	0.83383	high SDI	Singapore
1783	2012	0.837392	high SDI	Singapore
1784	2013	0.84042	high SDI	Singapore
1785	2014	0.842895	high SDI	Singapore
1786	2015	0.845402	high SDI	Singapore
1787	2016	0.847597	high SDI	Singapore
1788	2017	0.849052	high SDI	Singapore
1789	2018	0.850763	high SDI	Singapore
1790	2019	0.852497	high SDI	Singapore
1791	2020	0.854296	high SDI	Singapore
1792	2021	0.856098	high SDI	Singapore
1793	1990	0.725983	middle-high SDI	Australia
1794	1991	0.72976	middle-high SDI	Australia
1795	1992	0.733901	middle-high SDI	Australia
1796	1993	0.738375	middle-high SDI	Australia
1797	1994	0.742847	middle-high SDI	Australia
1798	1995	0.747427	middle-high SDI	Australia
1799	1996	0.751992	middle-high SDI	Australia
1800	1997	0.756634	middle-high SDI	Australia
1801	1998	0.761133	middle-high SDI	Australia
1802	1999	0.765698	middle-high SDI	Australia
1803	2000	0.770224	middle-high SDI	Australia
1804	2001	0.774663	middle-high SDI	Australia
1805	2002	0.779361	middle-high SDI	Australia
1806	2003	0.7836	middle-high SDI	Australia
1807	2004	0.787017	middle-high SDI	Australia
1808	2005	0.789616	middle-high SDI	Australia
1809	2006	0.791156	middle-high SDI	Australia
1810	2007	0.792533	middle-high SDI	Australia
1811	2008	0.795293	middle-high SDI	Australia
1812	2009	0.799174	middle-high SDI	Australia
1813	2010	0.803562	middle-high SDI	Australia
1814	2011	0.80752	middle-high SDI	Australia
1815	2012	0.811644	high SDI	Australia
1816	2013	0.816454	high SDI	Australia
1817	2014	0.820841	high SDI	Australia
1818	2015	0.824861	high SDI	Australia
1819	2016	0.82856	high SDI	Australia
1820	2017	0.831798	high SDI	Australia
1821	2018	0.835355	high SDI	Australia
1822	2019	0.839317	high SDI	Australia
1823	2020	0.842051	high SDI	Australia
1824	2021	0.844253	high SDI	Australia
1825	1990	0.752322	middle-high SDI	New Zealand
1826	1991	0.755616	middle-high SDI	New Zealand
1827	1992	0.759461	middle-high SDI	New Zealand
1828	1993	0.763635	middle-high SDI	New Zealand
1829	1994	0.767119	middle-high SDI	New Zealand
1830	1995	0.769998	middle-high SDI	New Zealand
1831	1996	0.773575	middle-high SDI	New Zealand
1832	1997	0.778206	middle-high SDI	New Zealand
1833	1998	0.781731	middle-high SDI	New Zealand
1834	1999	0.784429	middle-high SDI	New Zealand
1835	2000	0.78766	middle-high SDI	New Zealand
1836	2001	0.791426	middle-high SDI	New Zealand
1837	2002	0.79452	middle-high SDI	New Zealand
1838	2003	0.796287	middle-high SDI	New Zealand
1839	2004	0.798177	middle-high SDI	New Zealand
1840	2005	0.799107	middle-high SDI	New Zealand
1841	2006	0.798457	middle-high SDI	New Zealand
1842	2007	0.798448	middle-high SDI	New Zealand
1843	2008	0.79967	middle-high SDI	New Zealand
1844	2009	0.801728	middle-high SDI	New Zealand
1845	2010	0.805133	middle-high SDI	New Zealand
1846	2011	0.80976	middle-high SDI	New Zealand
1847	2012	0.814958	high SDI	New Zealand
1848	2013	0.820146	high SDI	New Zealand
1849	2014	0.823909	high SDI	New Zealand
1850	2015	0.827462	high SDI	New Zealand
1851	2016	0.831844	high SDI	New Zealand
1852	2017	0.836302	high SDI	New Zealand
1853	2018	0.840598	high SDI	New Zealand
1854	2019	0.844533	high SDI	New Zealand
1855	2020	0.847399	high SDI	New Zealand
1856	2021	0.849442	high SDI	New Zealand
1857	1990	0.761464	middle-high SDI	Andorra
1858	1991	0.764709	middle-high SDI	Andorra
1859	1992	0.767188	middle-high SDI	Andorra
1860	1993	0.768954	middle-high SDI	Andorra
1861	1994	0.770024	middle-high SDI	Andorra
1862	1995	0.770989	middle-high SDI	Andorra
1863	1996	0.772403	middle-high SDI	Andorra
1864	1997	0.774581	middle-high SDI	Andorra
1865	1998	0.776973	middle-high SDI	Andorra
1866	1999	0.77963	middle-high SDI	Andorra
1867	2000	0.781977	middle-high SDI	Andorra
1868	2001	0.785417	middle-high SDI	Andorra
1869	2002	0.790159	middle-high SDI	Andorra
1870	2003	0.797279	middle-high SDI	Andorra
1871	2004	0.804732	middle-high SDI	Andorra
1872	2005	0.812214	high SDI	Andorra
1873	2006	0.819787	high SDI	Andorra
1874	2007	0.826617	high SDI	Andorra
1875	2008	0.831822	high SDI	Andorra
1876	2009	0.83593	high SDI	Andorra
1877	2010	0.83949	high SDI	Andorra
1878	2011	0.842795	high SDI	Andorra
1879	2012	0.845811	high SDI	Andorra
1880	2013	0.84833	high SDI	Andorra
1881	2014	0.85101	high SDI	Andorra
1882	2015	0.853591	high SDI	Andorra
1883	2016	0.856257	high SDI	Andorra
1884	2017	0.859477	high SDI	Andorra
1885	2018	0.862589	high SDI	Andorra
1886	2019	0.865621	high SDI	Andorra
1887	2020	0.867449	high SDI	Andorra
1888	2021	0.869444	high SDI	Andorra
1889	1990	0.749854	middle-high SDI	Austria
1890	1991	0.751653	middle-high SDI	Austria
1891	1992	0.754375	middle-high SDI	Austria
1892	1993	0.758805	middle-high SDI	Austria
1893	1994	0.764704	middle-high SDI	Austria
1894	1995	0.769827	middle-high SDI	Austria
1895	1996	0.774447	middle-high SDI	Austria
1896	1997	0.779233	middle-high SDI	Austria
1897	1998	0.783521	middle-high SDI	Austria
1898	1999	0.787452	middle-high SDI	Austria
1899	2000	0.791848	middle-high SDI	Austria
1900	2001	0.79577	middle-high SDI	Austria
1901	2002	0.799154	middle-high SDI	Austria
1902	2003	0.802043	middle-high SDI	Austria
1903	2004	0.804889	middle-high SDI	Austria
1904	2005	0.808419	middle-high SDI	Austria
1905	2006	0.812065	high SDI	Austria
1906	2007	0.815481	high SDI	Austria
1907	2008	0.818794	high SDI	Austria
1908	2009	0.821541	high SDI	Austria
1909	2010	0.8245	high SDI	Austria
1910	2011	0.828002	high SDI	Austria
1911	2012	0.831113	high SDI	Austria
1912	2013	0.83368	high SDI	Austria
1913	2014	0.835839	high SDI	Austria
1914	2015	0.83758	high SDI	Austria
1915	2016	0.839884	high SDI	Austria
1916	2017	0.843173	high SDI	Austria
1917	2018	0.846614	high SDI	Austria
1918	2019	0.849863	high SDI	Austria
1919	2020	0.85202	high SDI	Austria
1920	2021	0.853837	high SDI	Austria
1921	1990	0.737391	middle-high SDI	Belgium
1922	1991	0.742173	middle-high SDI	Belgium
1923	1992	0.748012	middle-high SDI	Belgium
1924	1993	0.753685	middle-high SDI	Belgium
1925	1994	0.758904	middle-high SDI	Belgium
1926	1995	0.76317	middle-high SDI	Belgium
1927	1996	0.766826	middle-high SDI	Belgium
1928	1997	0.770814	middle-high SDI	Belgium
1929	1998	0.774228	middle-high SDI	Belgium
1930	1999	0.777041	middle-high SDI	Belgium
1931	2000	0.780396	middle-high SDI	Belgium
1932	2001	0.784713	middle-high SDI	Belgium
1933	2002	0.788836	middle-high SDI	Belgium
1934	2003	0.792014	middle-high SDI	Belgium
1935	2004	0.795225	middle-high SDI	Belgium
1936	2005	0.798497	middle-high SDI	Belgium
1937	2006	0.801573	middle-high SDI	Belgium
1938	2007	0.804613	middle-high SDI	Belgium
1939	2008	0.807758	middle-high SDI	Belgium
1940	2009	0.811056	high SDI	Belgium
1941	2010	0.81503	high SDI	Belgium
1942	2011	0.81947	high SDI	Belgium
1943	2012	0.824226	high SDI	Belgium
1944	2013	0.82862	high SDI	Belgium
1945	2014	0.832425	high SDI	Belgium
1946	2015	0.835878	high SDI	Belgium
1947	2016	0.839463	high SDI	Belgium
1948	2017	0.843212	high SDI	Belgium
1949	2018	0.846618	high SDI	Belgium
1950	2019	0.849498	high SDI	Belgium
1951	2020	0.851347	high SDI	Belgium
1952	2021	0.853654	high SDI	Belgium
1953	1990	0.648231	middle SDI	Cyprus
1954	1991	0.655726	middle SDI	Cyprus
1955	1992	0.666012	middle SDI	Cyprus
1956	1993	0.677547	middle SDI	Cyprus
1957	1994	0.688829	middle SDI	Cyprus
1958	1995	0.699924	middle-high SDI	Cyprus
1959	1996	0.70984	middle-high SDI	Cyprus
1960	1997	0.718864	middle-high SDI	Cyprus
1961	1998	0.727964	middle-high SDI	Cyprus
1962	1999	0.736846	middle-high SDI	Cyprus
1963	2000	0.745199	middle-high SDI	Cyprus
1964	2001	0.753595	middle-high SDI	Cyprus
1965	2002	0.761502	middle-high SDI	Cyprus
1966	2003	0.767896	middle-high SDI	Cyprus
1967	2004	0.773765	middle-high SDI	Cyprus
1968	2005	0.779031	middle-high SDI	Cyprus
1969	2006	0.784561	middle-high SDI	Cyprus
1970	2007	0.792068	middle-high SDI	Cyprus
1971	2008	0.799454	middle-high SDI	Cyprus
1972	2009	0.805112	middle-high SDI	Cyprus
1973	2010	0.80984	middle-high SDI	Cyprus
1974	2011	0.813726	high SDI	Cyprus
1975	2012	0.816979	high SDI	Cyprus
1976	2013	0.819381	high SDI	Cyprus
1977	2014	0.821184	high SDI	Cyprus
1978	2015	0.822733	high SDI	Cyprus
1979	2016	0.824284	high SDI	Cyprus
1980	2017	0.82614	high SDI	Cyprus
1981	2018	0.828343	high SDI	Cyprus
1982	2019	0.830981	high SDI	Cyprus
1983	2020	0.83306	high SDI	Cyprus
1984	2021	0.835631	high SDI	Cyprus
1985	1990	0.801155	middle-high SDI	Denmark
1986	1991	0.80454	middle-high SDI	Denmark
1987	1992	0.808164	middle-high SDI	Denmark
1988	1993	0.811586	high SDI	Denmark
1989	1994	0.815139	high SDI	Denmark
1990	1995	0.819105	high SDI	Denmark
1991	1996	0.823375	high SDI	Denmark
1992	1997	0.82768	high SDI	Denmark
1993	1998	0.831683	high SDI	Denmark
1994	1999	0.835382	high SDI	Denmark
1995	2000	0.839184	high SDI	Denmark
1996	2001	0.843178	high SDI	Denmark
1997	2002	0.847086	high SDI	Denmark
1998	2003	0.850441	high SDI	Denmark
1999	2004	0.853304	high SDI	Denmark
[truncated: 4,529 more rows]
